# Supplementary material for: Inhibition of 11β-hydroxysteroid dehydrogenase 1 alleviates pulmonary fibrosis through inhibition of endothelial-to-mesenchymal transition and M2 macrophage polarization by upregulating heme oxygenase-1
Source: Cell Death Dis. 2025 Mar 21;16(1):196. doi: 10.1038/s41419-025-07522-2 (PMC11928689; doi:10.1038/s41419-025-07522-2)
Supplement: Supplementary file 2 — RNA seq analysis [file 41419_2025_7522_MOESM2_ESM.xlsx]

## Sheet: Refined
Gene name	HUVEC_Control	HUVEC_TGF_b	HUVEC_TGF_b_J2H1702	HUVEC_Control_Log	HUVEC_TGF_b_Log	HUVEC_TGF_b_J2H1702_Log	Product
SERPINE1	640442	665004	510878	5.80648	5.82282	5.70832	serpin peptidase inhibitor, clade E (nexin, plasminogen activator inhibitor type 1), member 1
EEF1A1	435670	428511	409233	5.63916	5.63196	5.61197	eukaryotic translation elongation factor 1 alpha 1
FN1	308567	327952	289189	5.48935	5.51581	5.46118	fibronectin 1
THBS1	239665	304445	216348	5.3796	5.48351	5.33515	thrombospondin 1
MT-CO1	212756	245935	227415	5.32788	5.39082	5.35682	mitochondrially encoded cytochrome c oxidase I
HSPG2	210692	187790	276025	5.32365	5.27367	5.44095	heparan sulfate proteoglycan 2
VIM	160076	140105	179915	5.20433	5.14645	5.25507	vimentin
CTGF	142388	165123	129272	5.15347	5.21781	5.1115	connective tissue growth factor
ACTG1	142362	133373	157090	5.1534	5.12507	5.19615	actin, gamma 1
EFEMP1	129552	132988	125656	5.11244	5.12381	5.09918	EGF containing fibulin-like extracellular matrix protein 1
VWF	117513	122084	132844	5.07009	5.08666	5.12334	von Willebrand factor
APP	116255	111211	118026	5.06541	5.04615	5.07198	amyloid beta (A4) precursor protein
ACTB	112550	111281	122264	5.05135	5.04642	5.0873	actin, beta
SPARC	108452	106382	116875	5.03524	5.02687	5.06772	secreted protein, acidic, cysteine-rich (osteonectin)
ITGA5	103698	101644	112942	5.01577	5.00708	5.05286	integrin, alpha 5 (fibronectin receptor, alpha polypeptide)
MT-CO2	103144	104404	118671	5.01344	5.01872	5.07435	mitochondrially encoded cytochrome c oxidase II
EEF2	98236.6	86313	113755	4.99227	4.93608	5.05597	eukaryotic translation elongation factor 2
MT-ND4	96186.3	107692	108109	4.98311	5.03218	5.03386	mitochondrially encoded NADH dehydrogenase 4
MMP1	96027.8	136246	77778.1	4.9824	5.13432	4.89086	matrix metallopeptidase 1 (interstitial collagenase)
GAPDH	95012.3	82071	104481	4.97778	4.91419	5.01904	glyceraldehyde-3-phosphate dehydrogenase
PTX3	90752.2	111616	57739	4.95786	5.04773	4.76147	pentraxin 3, long
MYH9	90384.1	90324	96364.2	4.95609	4.9558	4.98392	myosin, heavy chain 9, non-muscle
LAMB1	88108.6	91128	87396.8	4.94502	4.95965	4.9415	laminin, beta 1
RPL3	83606.9	77350	84800.7	4.92224	4.88846	4.9284	ribosomal protein L3
FLNA	82907.4	83421	88978.6	4.91859	4.92128	4.94929	filamin A, alpha
ANXA2	82432.9	77525	80397.7	4.9161	4.88944	4.90524	annexin A2
HMGA1	80816.4	74375	86408	4.9075	4.87143	4.93655	high mobility group AT-hook 1
ITGB1	80314	81638	70239.1	4.90479	4.91189	4.84658	integrin, beta 1 (fibronectin receptor, beta polypeptide, antigen CD29 includes MDF2, MSK12)
MCAM	75768.9	75232	80892.6	4.87949	4.8764	4.90791	melanoma cell adhesion molecule
TPT1	73398.7	76018	68985.5	4.86569	4.88092	4.83876	tumor protein, translationally-controlled 1
RNA28S5	71812.1	71264	70609.3	4.8562	4.85287	4.84886	RNA, 28S ribosomal 5
MT-CO3	70083.6	73949	83070.6	4.84562	4.86893	4.91945	mitochondrially encoded cytochrome c oxidase III
FLNB	68999.5	67425	66043.8	4.83885	4.82882	4.81983	filamin B, beta
CYR61	66004.1	72702	58382.1	4.81957	4.86155	4.76628	cysteine-rich, angiogenic inducer, 61
APLP2	65378	61199	64848.5	4.81543	4.78674	4.8119	amyloid beta (A4) precursor-like protein 2
PECAM1	64734.5	64577	75179.9	4.81114	4.81008	4.8761	platelet/endothelial cell adhesion molecule 1
FTH1	62667.7	58368	71271.9	4.79704	4.76617	4.85292	ferritin, heavy polypeptide 1
COL4A2	59187.4	66706	62314.7	4.77223	4.82416	4.79459	collagen, type IV, alpha 2
CDH5	58546.8	61150	58257.4	4.7675	4.7864	4.76535	cadherin 5, type 2 (vascular endothelium)
RPLP0	58339	54793	59977.2	4.76596	4.73873	4.77799	ribosomal protein, large, P0
EEF1G	58223.1	54242	60899.5	4.7651	4.73434	4.78461	eukaryotic translation elongation factor 1 gamma
MSN	58206.7	55563	54427.1	4.76497	4.74479	4.73581	moesin
COL4A1	57673.3	68828	55975.1	4.76097	4.83777	4.748	collagen, type IV, alpha 1
RPL13A	57541.9	54347	60161.3	4.75998	4.73518	4.77932	ribosomal protein L13a
HSP90B1	56166.9	59312	53059	4.74948	4.77314	4.72476	heat shock protein 90kDa beta (Grp94), member 1
TPM4	55948.6	58911	48645.8	4.74779	4.7702	4.68705	tropomyosin 4
RPS2	55103.1	53310	58683.8	4.74118	4.72681	4.76852	ribosomal protein S2
TGM2	54163	44117	68775.9	4.7337	4.64461	4.83744	transglutaminase 2
PSAP	53576.5	52544	56092.7	4.72897	4.72052	4.74891	prosaposin
CD59	53386.1	52124	49800.2	4.72743	4.71704	4.69723	CD59 molecule, complement regulatory protein
ECE1	52975.5	54242	54607	4.72407	4.73434	4.73725	endothelin converting enzyme 1
COL18A1	52847	51423	62109.2	4.72302	4.71116	4.79316	collagen, type XVIII, alpha 1
MT-ND5	51597.6	59175	59819.8	4.71263	4.77214	4.77684	mitochondrially encoded NADH dehydrogenase 5
RPL4	51491.4	48616	52812.5	4.71173	4.68678	4.72274	ribosomal protein L4
HSP90AB1	51138.7	45362	52710.3	4.70875	4.65669	4.7219	heat shock protein 90kDa alpha (cytosolic), class B member 1
GNB2L1	50928.1	50257	50221.5	4.70696	4.7012	4.70089	guanine nucleotide binding protein (G protein), beta polypeptide 2-like 1
LAMA4	50415.9	48915	50627.4	4.70257	4.68944	4.70439	laminin, alpha 4
TXNRD1	49121.2	44605	45392.2	4.69127	4.64938	4.65698	thioredoxin reductase 1
RPS3	47875.7	43613	49638.7	4.68012	4.63962	4.69582	ribosomal protein S3
TMSB4X	47775.2	45552	49386.1	4.6792	4.65851	4.6936	thymosin beta 4, X-linked
RPL10	47385.9	47069	48081.4	4.67565	4.67273	4.68198	ribosomal protein L10
HSPA5	46903.7	67752	36410.5	4.67121	4.83092	4.56123	heat shock 70kDa protein 5 (glucose-regulated protein, 78kDa)
MT-ATP6	46465	48473	56733.8	4.66713	4.6855	4.75384	mitochondrially encoded ATP synthase 6
UBC	46392.6	47954	47827.8	4.66645	4.68082	4.67968	ubiquitin C
MMP14	46096.9	41621	50168.3	4.66367	4.61931	4.70043	matrix metallopeptidase 14 (membrane-inserted)
PABPC1	46031.2	44587	46712.2	4.66305	4.64921	4.66943	poly(A) binding protein, cytoplasmic 1
LAMC1	46009	45315	45096.7	4.66284	4.65624	4.65414	laminin, gamma 1 (formerly LAMB2)
CRIM1	44011.8	50189	37621.1	4.64357	4.70061	4.57543	cysteine rich transmembrane BMP regulator 1 (chordin-like)
RPL7A	43728.7	37131	48009.8	4.64077	4.56974	4.68133	ribosomal protein L7a
FTL	43691	35745	52730.7	4.64039	4.55322	4.72206	ferritin, light polypeptide
RPS6	43590.5	41224	41308.3	4.63939	4.61515	4.61604	ribosomal protein S6
RPS18	42959.6	41303	39917.7	4.63306	4.61598	4.60117	ribosomal protein S18
RPS4X	42465.8	41620	40760.2	4.62804	4.6193	4.61024	ribosomal protein S4, X-linked
DDX5	42420.4	42302	40494.4	4.62757	4.62636	4.60739	DEAD (Asp-Glu-Ala-Asp) box helicase 5
MMRN1	40049.3	35323	50145.8	4.60259	4.54806	4.70023	multimerin 1
CD93	39826.1	38197	38635.5	4.60017	4.58203	4.58699	CD93 molecule
CANX	39174.8	44726	33331.7	4.59301	4.65056	4.52286	calnexin
ANPEP	38572.9	36714	42313.4	4.58628	4.56483	4.62648	alanyl (membrane) aminopeptidase
PLXND1	38325.5	35502	47579.3	4.58349	4.55025	4.67742	plexin D1
HNRNPA1	38183.5	34329	37419.7	4.58188	4.53566	4.5731	heterogeneous nuclear ribonucleoprotein A1
ENO1	37236.6	35729	35167.1	4.57097	4.55302	4.54614	enolase 1, (alpha)
RPL41	37048.2	35930	37628.3	4.56877	4.55546	4.57551	ribosomal protein L41
RPS3A	36943.8	36791	33741.7	4.56754	4.56574	4.52817	ribosomal protein S3A
TXNDC5	36889.7	37539	42843.1	4.56691	4.57448	4.63188	thioredoxin domain containing 5 (endoplasmic reticulum)
ESM1	36770.8	36154	25470.7	4.5655	4.55816	4.40604	endothelial cell-specific molecule 1
HLA-E	36238.5	32153	41287.8	4.55917	4.50722	4.61582	major histocompatibility complex, class I, E
RPS8	35973.7	35164	34525	4.55599	4.5461	4.53813	ribosomal protein S8
RPL19	34320.5	32673	34203.9	4.53555	4.51419	4.53408	ribosomal protein L19
NPM1	34307.9	33850	29971.8	4.53539	4.52956	4.47671	nucleophosmin (nucleolar phosphoprotein B23, numatrin)
RPL12	34137.9	32418	33409.4	4.53324	4.51079	4.52387	ribosomal protein L12
RPL7	34071.2	32102	31647.6	4.53239	4.50653	4.50034	ribosomal protein L7
ENG	33497.3	33326	36592.5	4.52501	4.52278	4.56339	endoglin
RPL8	33155.2	32360	36023	4.52055	4.51001	4.55658	ribosomal protein L8
PDIA3	32932	33125	34101.7	4.51762	4.52016	4.53278	protein disulfide isomerase family A, member 3
RPL15	32747.5	29914	34101.7	4.51518	4.47587	4.53278	ribosomal protein L15
P4HB	32409.3	32536	37192.7	4.51067	4.51236	4.57046	prolyl 4-hydroxylase, beta polypeptide
SPOCK1	32092.4	30074	29358.2	4.5064	4.47819	4.46773	sparc/osteonectin, cwcv and kazal-like domains proteoglycan (testican) 1
RTN4	32070.1	34128	28821.4	4.5061	4.53311	4.45972	reticulon 4
RPL13	31807.3	30172	35147.7	4.50253	4.4796	4.5459	ribosomal protein L13
WSB1	31796.7	30368	31556.6	4.50238	4.48242	4.49909	WD repeat and SOCS box containing 1
FKBP1A	31581.2	32401	29761.1	4.49943	4.51056	4.47365	FK506 binding protein 1A, 12kDa
MT-CYB	31512.6	36491	37595.6	4.49848	4.56219	4.57514	mitochondrially encoded cytochrome b
TGFBR2	31484.6	33967	29862.3	4.4981	4.53106	4.47512	transforming growth factor, beta receptor II (70/80kDa)
RPL5	31463.3	30828	29608.8	4.4978	4.48895	4.47142	ribosomal protein L5
EIF4G2	31100	34403	25780.5	4.49276	4.5366	4.41129	eukaryotic translation initiation factor 4 gamma, 2
CTSB	31035.3	31921	32010.6	4.49186	4.50408	4.50529	cathepsin B
RPL6	30949.3	30226	29803	4.49065	4.48038	4.47426	ribosomal protein L6
GNAI2	30945.4	29493	33477.9	4.4906	4.46972	4.52476	guanine nucleotide binding protein (G protein), alpha inhibiting activity polypeptide 2
FSTL1	30561.9	28969	29827.6	4.48518	4.46193	4.47462	follistatin-like 1
RPLP1	30457.5	29556	33457.5	4.48369	4.47065	4.52449	ribosomal protein, large, P1
AKAP12	30352.2	41246	21997.2	4.48219	4.61538	4.34237	A kinase (PRKA) anchor protein 12
EIF4A1	29636.2	29148	29154.8	4.47182	4.46461	4.46471	eukaryotic translation initiation factor 4A1
MMP2	29468.1	31960	33347	4.46935	4.50461	4.52306	matrix metallopeptidase 2 (gelatinase A, 72kDa gelatinase, 72kDa type IV collagenase)
MAP4K4	29333.8	25174	30729.4	4.46737	4.40095	4.48755	mitogen-activated protein kinase kinase kinase kinase 4
LOXL2	29275.8	27277	30808.2	4.46651	4.4358	4.48867	lysyl oxidase-like 2
CALR	29222.7	26792	33824.6	4.46572	4.42801	4.52923	calreticulin
RPL17	28863.2	27489	28075	4.46034	4.43916	4.44832	ribosomal protein L17
GNAS	28796.6	28110	29477.9	4.45934	4.44886	4.4695	GNAS complex locus
CAPN2	28649.7	25218	28266.2	4.45712	4.40171	4.45127	calpain 2, (m/II) large subunit
TIE1	28463.2	26586	32115.9	4.45428	4.42465	4.50672	tyrosine kinase with immunoglobulin-like and EGF- like domains 1
EIF1	28258.4	32231	23688.4	4.45115	4.50827	4.37454	eukaryotic translation initiation factor 1
CAV1	27737.6	26811	25804	4.44307	4.42831	4.41169	caveolin 1, caveolae protein, 22kDa
PPIA	27731.8	27626	29129.2	4.44298	4.44132	4.46433	peptidylprolyl isomerase A (cyclophilin A)
SLC38A2	27729.8	32556	22165.9	4.44295	4.51263	4.34569	solute carrier family 38, member 2
WDR1	27723.1	29453	25142.4	4.44284	4.46913	4.40041	WD repeat domain 1
IL6ST	27642.9	27878	23135.3	4.44158	4.44526	4.36427	interleukin 6 signal transducer
B2M	27626.4	26857	26375.6	4.44133	4.42906	4.4212	beta-2-microglobulin
SEC14L1	27520.2	29381	24948.2	4.43965	4.46807	4.39704	SEC14-like 1 (S. cerevisiae)
ANKRD1	27445.8	30137	23304	4.43848	4.4791	4.36743	ankyrin repeat domain 1 (cardiac muscle)
RPS24	27235.1	26265	26404.2	4.43513	4.41938	4.42167	ribosomal protein S24
PLS3	27148.2	27956	21462.4	4.43374	4.44648	4.33168	plastin 3
NCL	27064.1	26672	24297.9	4.43239	4.42606	4.38557	nucleolin
CLIC4	26859.3	28118	20529.9	4.42909	4.44898	4.31239	chloride intracellular channel 4
RAI14	26823.5	29659	21588.2	4.42852	4.47216	4.33422	retinoic acid induced 14
RPL27A	26721.1	26336	26988.1	4.42685	4.42055	4.43117	ribosomal protein L27a
LTBP2	26562.6	24472	32146.6	4.42427	4.38867	4.50714	latent transforming growth factor beta binding protein 2
TMSB10	26558.8	24796	30362.3	4.42421	4.39438	4.48234	thymosin beta 10
PTMA	26164.5	22964	26184.4	4.41771	4.36105	4.41804	prothymosin, alpha
RPL11	26145.2	25108	25545.3	4.41739	4.39981	4.40731	ribosomal protein L11
AHNAK	25843.8	24005	29661.9	4.41236	4.3803	4.4722	AHNAK nucleoprotein
COL5A2	25777.1	26460	25594.4	4.41123	4.42259	4.40814	collagen, type V, alpha 2
RPSA	25686.3	24448	24769.2	4.4097	4.38824	4.39391	ribosomal protein SA
BGN	25681.4	25734	29750.9	4.40962	4.41051	4.4735	biglycan
ZYX	25645.7	24262	28117.9	4.40901	4.38493	4.44898	zyxin
SLC7A11	25506.5	23268	23170	4.40665	4.36676	4.36493	solute carrier family 7 (anionic amino acid transporter light chain, xc- system), member 11
RPS7	25408	24759	24792.7	4.40497	4.39373	4.39432	ribosomal protein S7
GANAB	25395.4	25247	26098.5	4.40476	4.40221	4.41662	glucosidase, alpha; neutral AB
PLOD2	25371.3	24744	18523.8	4.40434	4.39347	4.26773	procollagen-lysine, 2-oxoglutarate 5-dioxygenase 2
RPS23	25025.4	24487	22791.7	4.39838	4.38894	4.35778	ribosomal protein S23
HNRNPC	24924.9	24681	21902.1	4.39663	4.39236	4.34049	heterogeneous nuclear ribonucleoprotein C (C1/C2)
CFL1	24735.5	23688	25967.6	4.39332	4.37453	4.41443	cofilin 1 (non-muscle)
ROBO4	24651.4	24355	27011.6	4.39184	4.38659	4.43155	roundabout, axon guidance receptor, homolog 4 (Drosophila)
PLEC	24633.1	25098	28385.8	4.39152	4.39964	4.4531	plectin
RPS27A	24475.6	24694	21932.8	4.38873	4.39259	4.34109	ribosomal protein S27a
MEG3	24164.4	23891	25189.5	4.38318	4.37823	4.40122	maternally expressed 3 (non-protein coding)
TNFRSF10B	24163.5	25850	21920.5	4.38316	4.41246	4.34085	tumor necrosis factor receptor superfamily, member 10b
ATP1A1	24133.5	23813	23756.9	4.38262	4.37681	4.37579	ATPase, Na+/K+ transporting, alpha 1 polypeptide
RPL10A	24031.1	23832	22743.6	4.38077	4.37716	4.35686	ribosomal protein L10a
NRP1	24003.1	24659	24599.5	4.38027	4.39198	4.39093	neuropilin 1
VAT1	23883.3	25826	22801.9	4.37809	4.41206	4.35797	vesicle amine transport 1
DDX17	23876.5	23322	26071.9	4.37797	4.36777	4.41617	DEAD (Asp-Glu-Ala-Asp) box helicase 17
YWHAZ	23864.9	26975	19287.6	4.37776	4.43096	4.28528	tyrosine 3-monooxygenase/tryptophan 5-monooxygenase activation protein, zeta
RPL26	23863	23866	22180.2	4.37772	4.37778	4.34597	ribosomal protein L26
PXDN	23779.9	25065	25497.3	4.37621	4.39907	4.40649	peroxidasin homolog (Drosophila)
HLA-A	23640.7	23111	24247.8	4.37366	4.36382	4.38467	major histocompatibility complex, class I, A
S100A6	23452.3	21105	24611.8	4.37019	4.32439	4.39114	S100 calcium binding protein A6
PRSS23	23383.7	22328	22551.4	4.36891	4.34885	4.35317	protease, serine, 23
NAP1L1	23257.2	22465	22085.1	4.36656	4.35151	4.3441	nucleosome assembly protein 1-like 1
ACTN1	23213.7	21064	24644.5	4.36574	4.32354	4.39172	actinin, alpha 1
STAB1	23154.7	24152	23771.3	4.36464	4.38295	4.37605	stabilin 1
SRRM2	23099.7	21727	26042.3	4.36361	4.337	4.41568	serine/arginine repetitive matrix 2
RPS11	23070.7	22488	24730.4	4.36306	4.35195	4.39323	ribosomal protein S11
TLN1	23020.4	22335	25544.3	4.36211	4.34899	4.40729	talin 1
RPS17	23001.1	21547	21607.6	4.36175	4.33339	4.33461	ribosomal protein S17
RCN1	22845.5	23962	21729.3	4.3588	4.37952	4.33705	reticulocalbin 1, EF-hand calcium binding domain
RPL37A	22475.5	21765	22579	4.35171	4.33776	4.35371	ribosomal protein L37a
TINAGL1	22439.7	19501	25043.3	4.35102	4.29006	4.39869	tubulointerstitial nephritis antigen-like 1
RPS19	22183.7	20555	25537.1	4.34603	4.31292	4.40717	ribosomal protein S19
HNRNPA2B1	22181.7	21615	19647.5	4.346	4.33476	4.29331	heterogeneous nuclear ribonucleoprotein A2/B1
RPL18A	22175.9	20876	24429.8	4.34588	4.31965	4.38792	ribosomal protein L18a
RPL37	22145	21665	21752.8	4.34528	4.33576	4.33752	ribosomal protein L37
SERPINH1	22124.7	25379	22622	4.34488	4.40447	4.35453	serpin peptidase inhibitor, clade H (heat shock protein 47), member 1, (collagen binding protein 1)
PDIA6	22111.2	20822	22042.2	4.34461	4.31852	4.34325	protein disulfide isomerase family A, member 6
AXL	22106.4	22870	18172	4.34452	4.35927	4.2594	AXL receptor tyrosine kinase
IGFBP4	22009.8	21184	27621	4.34262	4.32601	4.44124	insulin-like growth factor binding protein 4
SQSTM1	21958.5	18986	25856.2	4.3416	4.27843	4.41256	sequestosome 1
TUBB	21935.4	20721	24623	4.34114	4.31641	4.39134	tubulin, beta class I
OGT	21840.7	24314	19270.2	4.33927	4.38586	4.28489	O-linked N-acetylglucosamine (GlcNAc) transferase
LGALS1	21676.4	21339	23645.5	4.33599	4.32917	4.37375	lectin, galactoside-binding, soluble, 1
TKT	21535.3	15097	28666	4.33315	4.17889	4.45737	transketolase
MYL6	21501.5	22420	21617.9	4.33247	4.35064	4.33481	myosin, light chain 6, alkali, smooth muscle and non-muscle
ARHGAP29	21197.2	23990	16090.2	4.32628	4.38003	4.20656	Rho GTPase activating protein 29
RHOA	21093.8	20068	21005.4	4.32415	4.3025	4.32233	ras homolog family member A
APLN	20952.7	19854	24561.7	4.32124	4.29785	4.39026	apelin
RPS12	20947.9	20417	19749.7	4.32114	4.30999	4.29556	ribosomal protein S12
ACVRL1	20720.8	19306	22586.2	4.31641	4.28569	4.35384	activin A receptor type II-like 1
TNPO1	20617.4	18559	18836.6	4.31423	4.26855	4.275	transportin 1
FBLIM1	20516	20719	19978.8	4.31209	4.31637	4.30057	filamin binding LIM protein 1
AKAP2	20463.8	21363	17356	4.31099	4.32966	4.23945	A kinase (PRKA) anchor protein 2
CSDE1	20383.6	20279	19025.8	4.30928	4.30705	4.27934	cold shock domain containing E1, RNA-binding
MYL12A	20304.4	20415	18304.9	4.30759	4.30995	4.26257	myosin, light chain 12A, regulatory, non-sarcomeric
HNRNPK	20231.9	22243	17248.7	4.30604	4.34719	4.23676	heterogeneous nuclear ribonucleoprotein K
NACA	20182.6	19379	18970.6	4.30498	4.28733	4.27808	nascent polypeptide-associated complex alpha subunit
RPL32	20141.1	19519	20537.1	4.30408	4.29046	4.31254	ribosomal protein L32
YBX1	19899.5	17492	20068.8	4.29884	4.24284	4.30252	Y box binding protein 1
PCBP2	19846.4	20034	18580	4.29768	4.30177	4.26905	poly(rC) binding protein 2
MYL12B	19814.5	20396	17291.6	4.29698	4.30955	4.23784	myosin, light chain 12B, regulatory
SHC1	19809.6	18701	20741.6	4.29688	4.27186	4.31684	SHC (Src homology 2 domain containing) transforming protein 1
H1F0	19801	25025	14116.7	4.29669	4.39837	4.14973	H1 histone family, member 0
EIF4B	19735.2	17538	20695.6	4.29524	4.24398	4.31588	eukaryotic translation initiation factor 4B
SEPT2	19704.3	20426	17575.9	4.29456	4.31018	4.24492	septin 2
RPL29	19512	18091	21369.4	4.2903	4.25746	4.32979	ribosomal protein L29
ATF4	19361.3	19197	19069.8	4.28693	4.28323	4.28035	activating transcription factor 4
GARS	19350.7	20818	16493.1	4.2867	4.31844	4.2173	glycyl-tRNA synthetase
PODXL	19276.3	17455	18389.8	4.28502	4.24192	4.26458	podocalyxin-like
UBE2Q2P6	19234.7	20111	18003.3	4.28409	4.30343	4.25535	processed_transcript
UBE2Q2P6	19234.7	20111	18003.3	4.28409	4.30343	4.25535	processed_transcript
XIST	19224.1	20214	19843.8	4.28385	4.30565	4.29763	X inactive specific transcript (non-protein coding)
ESAM	19159.4	19911	19750.8	4.28238	4.29909	4.29558	endothelial cell adhesion molecule
EPHA2	19135.2	19360	20099.4	4.28183	4.28691	4.30318	EPH receptor A2
SPTBN1	19062.8	19485	20426.6	4.28019	4.2897	4.3102	spectrin, beta, non-erythrocytic 1
PTRF	19031.8	15448	24625.1	4.27948	4.18887	4.39138	polymerase I and transcript release factor
ADAM15	19016.4	17770	22595.4	4.27913	4.24969	4.35402	ADAM metallopeptidase domain 15
MT-ND2	18914	20736	23745.7	4.27678	4.31672	4.37558	mitochondrially encoded NADH dehydrogenase 2
IL1RL1	18845.3	18790	12408.1	4.2752	4.27393	4.09371	interleukin 1 receptor-like 1
STC2	18820.2	23760	15399	4.27462	4.37585	4.18749	stanniocalcin 2
COL5A1	18810.6	19849	22382.7	4.2744	4.29774	4.34991	collagen, type V, alpha 1
QSOX1	18625	16025	21102.5	4.2701	4.2048	4.32433	quiescin Q6 sulfhydryl oxidase 1
RPS10	18624.1	17566	18939.9	4.27007	4.24467	4.27738	ribosomal protein S10
PLXNA2	18519.7	17316	19005.4	4.26763	4.23845	4.27888	plexin A2
LAMA5	18402.8	16528	21556.5	4.26488	4.21822	4.33358	laminin, alpha 5
RPS20	18257.9	18192	18057.5	4.26145	4.25988	4.25666	ribosomal protein S20
RPL14	18240.5	16762	18068.7	4.26104	4.22433	4.25693	ribosomal protein L14
RPL23	18193.1	17257	17542.1	4.25991	4.23697	4.24408	ribosomal protein L23
HDLBP	18080.1	17351	19527.9	4.2572	4.23932	4.29065	high density lipoprotein binding protein
CD99	18063.7	17114	20142.4	4.25681	4.23335	4.30411	CD99 molecule
SLC3A2	17888.8	18588	17816.2	4.25258	4.26923	4.25081	solute carrier family 3 (amino acid transporter heavy chain), member 2
HSPA9	17814.4	20534	13149.5	4.25077	4.31247	4.11891	heat shock 70kDa protein 9 (mortalin)
EGFL7	17768	17978	22195.6	4.24964	4.25474	4.34627	EGF-like-domain, multiple 7
NFE2L1	17768	21159	16067.7	4.24964	4.3255	4.20595	nuclear factor, erythroid 2-like 1
MAP4	17750.6	18078	17410.2	4.24921	4.25715	4.2408	microtubule-associated protein 4
LAMB2	17741.9	18793	18815.2	4.249	4.274	4.27451	laminin, beta 2 (laminin S)
ATP5B	17656.9	16763	16619.8	4.24691	4.22435	4.22063	ATP synthase, H+ transporting, mitochondrial F1 complex, beta polypeptide
NID1	17637.6	16243	20742.6	4.24644	4.21067	4.31686	nidogen 1
TMBIM6	17630.8	18244	17247.7	4.24627	4.26112	4.23673	transmembrane BAX inhibitor motif containing 6
SLC25A6	17621.1	15458	20984.9	4.24603	4.18915	4.32191	solute carrier family 25 (mitochondrial carrier; adenine nucleotide translocator), member 6
MYOF	17509.1	16910	17787.5	4.24326	4.22814	4.25012	myoferlin
EPAS1	17473.3	15177	21931.8	4.24238	4.18119	4.34107	endothelial PAS domain protein 1
CTNNA1	17438.5	18458	16071.8	4.24151	4.26618	4.20606	catenin (cadherin-associated protein), alpha 1, 102kDa
ALDOA	17307.1	14037	21806	4.23822	4.14727	4.33858	aldolase A, fructose-bisphosphate
DDX39B	17249.1	18062	15869.3	4.23677	4.25677	4.20056	DEAD (Asp-Glu-Ala-Asp) box polypeptide 39B
PTTG1IP	17195	18260	16664.8	4.2354	4.2615	4.2218	pituitary tumor-transforming 1 interacting protein
RPS15A	17192.1	17241	16653.6	4.23533	4.23656	4.22151	ribosomal protein S15a
PEAR1	17086.8	18142	17303.9	4.23266	4.25869	4.23814	platelet endothelial aggregation receptor 1
PFN1	17049.1	16288	19306	4.2317	4.21187	4.28569	profilin 1
PXN	17030.8	15093	18666.9	4.23123	4.17878	4.27107	paxillin
SHMT2	17002.7	17426	14441.9	4.23052	4.2412	4.15962	serine hydroxymethyltransferase 2 (mitochondrial)
MMRN2	16901.3	16223	21041.2	4.22792	4.21013	4.32307	multimerin 2
RGS5	16844.3	10716	19139.3	4.22645	4.03003	4.28193	regulator of G-protein signaling 5
RGS5	16844.3	10716	19139.3	4.22645	4.03003	4.28193	regulator of G-protein signaling 5
CSRP1	16825	16312	15211.8	4.22595	4.21251	4.18218	cysteine and glycine-rich protein 1
HNRNPU	16821.1	17753	15303.9	4.22585	4.24927	4.1848	heterogeneous nuclear ribonucleoprotein U (scaffold attachment factor A)
FZD4	16793.1	16855	15692.4	4.22513	4.22673	4.19569	frizzled class receptor 4
EIF4G1	16765.1	17615	16494.1	4.22441	4.24588	4.21733	eukaryotic translation initiation factor 4 gamma, 1
YBX3	16682	14552	16812.1	4.22225	4.16292	4.22562	Y box binding protein 3
CARD8	16540.9	15219	15108.6	4.21856	4.18239	4.17922	caspase recruitment domain family, member 8
SLC25A3	16524.5	15686	17016.6	4.21813	4.19551	4.23087	solute carrier family 25 (mitochondrial carrier; phosphate carrier), member 3
TFPI	16515.8	17260	14843.7	4.2179	4.23704	4.17154	tissue factor pathway inhibitor (lipoprotein- associated coagulation inhibitor)
TM4SF1	16389.2	15658	16595.3	4.21456	4.19474	4.21999	transmembrane 4 L six family member 1
TPM3	16349.6	16703	14929.6	4.21351	4.22279	4.17405	tropomyosin 3
LRRC75A-AS1	16334.1	17974	14376.5	4.2131	4.25464	4.15765	LRRC75A antisense RNA 1
RPL30	16315.8	15898	15265	4.21261	4.20134	4.1837	ribosomal protein L30
EMP1	16313.8	16788	16212.9	4.21256	4.225	4.20986	epithelial membrane protein 1
WARS	16309	18017	13192.4	4.21243	4.25568	4.12032	tryptophanyl-tRNA synthetase
SET	16275.2	17502	13817.1	4.21153	4.24309	4.14042	SET nuclear proto-oncogene
RPL31	16257.8	15880	15899	4.21106	4.20085	4.20137	ribosomal protein L31
ANXA1	16251	18049	12787.5	4.21088	4.25645	4.10679	annexin A1
HSPA8	16250.1	13497	19446.1	4.21085	4.13024	4.28883	heat shock 70kDa protein 8
HHIP	16244.3	14408	19471.6	4.2107	4.1586	4.2894	hedgehog interacting protein
S1PR1	16243.3	16139	15149.5	4.21067	4.20788	4.1804	sphingosine-1-phosphate receptor 1
GRN	16225.9	15441	20021.7	4.21021	4.18868	4.3015	granulin
PPIB	16179.5	16895	17214.9	4.20897	4.22776	4.23591	peptidylprolyl isomerase B (cyclophilin B)
CLEC14A	16176.6	16561	18665.9	4.20889	4.21909	4.27105	C-type lectin domain family 14, member A
RPS9	16074.2	14359	18328.5	4.20613	4.15712	4.26313	ribosomal protein S9
SARS	15966	18162	13180.1	4.2032	4.25916	4.11992	seryl-tRNA synthetase
ELTD1	15921.5	15593	14227.2	4.20199	4.19293	4.15312	EGF, latrophilin and seven transmembrane domain containing 1
TUBA1B	15797.9	15477	16339.7	4.1986	4.18969	4.21324	tubulin, alpha 1b
TGFB1	15771.8	15213	19507.4	4.19788	4.18221	4.2902	transforming growth factor, beta 1
OAZ1	15757.3	15912	16186.3	4.19748	4.20172	4.20915	ornithine decarboxylase antizyme 1
SEC61A1	15747.6	19051	14506.3	4.19721	4.27992	4.16156	Sec61 alpha 1 subunit (S. cerevisiae)
RPS25	15718.6	14320	16054.4	4.19641	4.15594	4.20559	ribosomal protein S25
TAGLN2	15670.3	16100	15039	4.19508	4.20683	4.17722	transgelin 2
RPL18	15661.6	14734	18005.3	4.19484	4.16832	4.2554	ribosomal protein L18
SERBP1	15650	14960	13806.9	4.19452	4.17493	4.1401	SERPINE1 mRNA binding protein 1
IARS	15609.4	16620	12544.1	4.19339	4.22063	4.09844	isoleucyl-tRNA synthetase
CD9	15603.6	14884	16549.3	4.19323	4.17272	4.21878	CD9 molecule
PLOD1	15601.7	15192	17589.2	4.19317	4.18161	4.24525	procollagen-lysine, 2-oxoglutarate 5-dioxygenase 1
LDHB	15596.9	14127	15165.8	4.19304	4.15005	4.18087	lactate dehydrogenase B
GNS	15594	14880	16936.8	4.19296	4.1726	4.22883	glucosamine (N-acetyl)-6-sulfatase
NQO1	15592.1	12848	17405.1	4.1929	4.10884	4.24068	NAD(P)H dehydrogenase, quinone 1
LENG8	15554.4	14818	18604.5	4.19185	4.17079	4.26962	leukocyte receptor cluster (LRC) member 8
CD63	15542.8	16028	16134.2	4.19153	4.20488	4.20775	CD63 molecule
MT-ND1	15509	19092	18501.3	4.19058	4.28085	4.2672	mitochondrially encoded NADH dehydrogenase 1
BSG	15452.9	14223	18664.9	4.18901	4.15299	4.27102	basigin (Ok blood group)
DYNC1H1	15408.5	14698	17359.1	4.18776	4.16726	4.23953	dynein, cytoplasmic 1, heavy chain 1
S100A16	15227.8	14795	15083	4.18264	4.17011	4.17849	S100 calcium binding protein A16
PKM	15094.4	11917	17920.5	4.17882	4.07617	4.25335	pyruvate kinase, muscle
DDOST	15059.7	15083	16073.8	4.17782	4.17849	4.20612	dolichyl-diphosphooligosaccharide--proteinglycosyltransferase subunit (non-catalytic)
FAM129B	14980.4	12901	16608.6	4.17552	4.11062	4.22033	family with sequence similarity 129, member B
EIF3E	14962.1	14388	13882.6	4.17499	4.158	4.14247	eukaryotic translation initiation factor 3, subunit E
RPS14	14897.3	13465	15637.2	4.17311	4.12921	4.19416	ribosomal protein S14
RPS16	14892.5	14224	14848.9	4.17297	4.15302	4.17169	ribosomal protein S16
VCL	14888.6	14958	14121.9	4.17285	4.17487	4.14989	vinculin
ANXA5	14835.5	14701	14052.3	4.1713	4.16735	4.14775	annexin A5
EIF4A2	14833.6	14655	13677.1	4.17125	4.16599	4.13599	eukaryotic translation initiation factor 4A2
RHOC	14813.3	13915	15523.7	4.17065	4.14348	4.191	ras homolog family member C
ARF1	14635.5	15084	14428.6	4.16541	4.17852	4.15922	ADP-ribosylation factor 1
SF3B1	14616.2	15232	14063.6	4.16483	4.18276	4.1481	splicing factor 3b, subunit 1, 155kDa
AARS	14614.2	15129	12963.4	4.16478	4.17981	4.11272	alanyl-tRNA synthetase
PVR	14574.6	15779	12228.2	4.1636	4.19808	4.08736	poliovirus receptor
DOCK6	14565.9	12753	17466.5	4.16334	4.10561	4.24221	dedicator of cytokinesis 6
PFKP	14477	13300	15898	4.16068	4.12385	4.20134	phosphofructokinase, platelet
CD151	14425.8	14100	15378.5	4.15914	4.14922	4.18691	CD151 molecule (Raph blood group)
GNB1	14393.9	15248	13189.3	4.15818	4.18321	4.12022	guanine nucleotide binding protein (G protein), beta polypeptide 1
F2R	14391	15834	13421.4	4.15809	4.19959	4.1278	coagulation factor II (thrombin) receptor
MARS	14383.3	14650	12337.6	4.15786	4.16584	4.09123	methionyl-tRNA synthetase
LMNA	14378.5	12429	17979.8	4.15771	4.09444	4.25478	lamin A/C
RPN2	14364	15033	14081	4.15727	4.17705	4.14863	ribophorin II
IGFBP7	14349.5	14960	13848.8	4.15684	4.17493	4.14141	insulin-like growth factor binding protein 7
CLTC	14345.6	15030	13897.9	4.15672	4.17696	4.14295	clathrin, heavy chain (Hc)
SLC38A1	14308.9	16337	12357	4.15561	4.21317	4.09191	solute carrier family 38, member 1
ACTN4	14304.1	13404	16507.4	4.15546	4.12723	4.21768	actinin, alpha 4
TPM1	14275.1	18135	11297.7	4.15458	4.25852	4.05299	tropomyosin 1 (alpha)
JAK1	14242.2	15412	13042.1	4.15358	4.18786	4.11535	Janus kinase 1
EEF1B2	14223.9	14391	12822.2	4.15302	4.15809	4.10796	eukaryotic translation elongation factor 1 beta 2
SRGN	14144.6	14348	12420.4	4.15059	4.15679	4.09414	serglycin
PGD	14134	10308	17164.8	4.15027	4.01317	4.23464	phosphogluconate dehydrogenase
SPTAN1	14134	14114	16139.3	4.15027	4.14965	4.20788	spectrin, alpha, non-erythrocytic 1
FBN2	14123.4	15505	12766	4.14994	4.19047	4.10606	fibrillin 2
XPOT	14104.1	15446	11063.5	4.14934	4.18882	4.04389	exportin, tRNA
BTF3	14025.8	14000	13677.1	4.14693	4.14613	4.13599	basic transcription factor 3
HSP90AA1	13988.1	13570	13889.7	4.14576	4.13258	4.14269	heat shock protein 90kDa alpha (cytosolic), class A member 1
IQGAP1	13986.2	15098	12769.1	4.1457	4.17892	4.10616	IQ motif containing GTPase activating protein 1
CALM1	13978.4	15718	12561.5	4.14546	4.1964	4.09904	calmodulin 1 (phosphorylase kinase, delta)
MICAL2	13846.1	15874	11107.5	4.14133	4.20069	4.04562	microtubule associated monooxygenase, calponin and LIM domain containing 2
CTNND1	13840.3	13952	13510.4	4.14114	4.14464	4.13067	catenin (cadherin-associated protein), delta 1
GJA1	13806.5	13788	12260.9	4.14008	4.1395	4.08852	gap junction protein, alpha 1, 43kDa
MTHFD2	13785.2	15547	9538.98	4.13941	4.19165	3.9795	methylenetetrahydrofolate dehydrogenase (NADP+ dependent) 2, methenyltetrahydrofolate cyclohydrolase
RPL27	13784.2	14204	13718	4.13938	4.15241	4.13729	ribosomal protein L27
ACTR2	13770.7	14914	10666.8	4.13896	4.17359	4.02803	ARP2 actin-related protein 2 homolog (yeast)
TRIB3	13769.7	13949	13267	4.13893	4.14454	4.12277	tribbles pseudokinase 3
KPNB1	13762	14660	12253.7	4.13868	4.16613	4.08827	karyopherin (importin) beta 1
YWHAE	13747.5	13376	13323.3	4.13822	4.12633	4.12461	tyrosine 3-monooxygenase/tryptophan 5-monooxygenase activation protein, epsilon
LAMP1	13744.6	14111	14888.7	4.13813	4.14956	4.17286	lysosomal-associated membrane protein 1
PTPRF	13692.4	13685	14618.8	4.13648	4.13624	4.16491	protein tyrosine phosphatase, receptor type, F
DBN1	13685.7	12918	15177.1	4.13627	4.1112	4.18119	drebrin 1
SEPN1	13680.9	12025	16925.6	4.13611	4.08009	4.22854	selenoprotein N, 1
PSAT1	13651.9	13887	10404	4.13519	4.14261	4.0172	phosphoserine aminotransferase 1
MCL1	13585.2	13526	11879.5	4.13307	4.13117	4.0748	myeloid cell leukemia 1
PPP1R15A	13504	15162	11219	4.13046	4.18076	4.04995	protein phosphatase 1, regulatory subunit 15A
EIF4H	13431.6	13121	13195.5	4.12813	4.11797	4.12042	eukaryotic translation initiation factor 4H
SASH1	13391.9	12920	13106.5	4.12684	4.11126	4.11749	SAM and SH3 domain containing 1
HLA-C	13377.5	12963	14382.6	4.12637	4.11271	4.15784	major histocompatibility complex, class I, C
ASNS	13340.7	14764	9692.35	4.12518	4.1692	3.98643	asparagine synthetase (glutamine-hydrolyzing)
ARPC2	13274.1	14363	11825.3	4.123	4.15725	4.07281	actin related protein 2/3 complex, subunit 2, 34kDa
CALD1	13264.4	13858	10340.6	4.12269	4.1417	4.01455	caldesmon 1
EPRS	13155.2	13516	10943.9	4.1191	4.13085	4.03917	glutamyl-prolyl-tRNA synthetase
PIEZO1	13136.9	13160	14864.2	4.11849	4.11926	4.17214	piezo-type mechanosensitive ion channel component 1
TIMP2	13128.2	12159	14979.7	4.1182	4.0849	4.1755	TIMP metallopeptidase inhibitor 2
MYO1C	13105	13526	12833.5	4.11744	4.13117	4.10834	myosin IC
ELK3	13032.5	11442	14095.3	4.11503	4.0585	4.14907	ELK3, ETS-domain protein (SRF accessory protein 2)
CALM2	13020.9	13398	10875.4	4.11464	4.12704	4.03644	calmodulin 2 (phosphorylase kinase, delta)
KDR	13007.4	13900	12554.4	4.11419	4.14301	4.09879	kinase insert domain receptor (a type III receptor tyrosine kinase)
EIF5A	12997.7	13292	11819.2	4.11387	4.12359	4.07259	eukaryotic translation initiation factor 5A
RPL24	12962.9	12576	12730.2	4.1127	4.09954	4.10484	ribosomal protein L24
DDX3X	12956.2	14801	11255.8	4.11248	4.17029	4.05138	DEAD (Asp-Glu-Ala-Asp) box helicase 3, X-linked
RBM3	12936.9	15436	10518.5	4.11183	4.18853	4.02196	RNA binding motif (RNP1, RRM) protein 3
CLIC1	12891.4	13438	11924.5	4.1103	4.12833	4.07644	chloride intracellular channel 1
ARHGDIA	12890.5	13477	13619.8	4.11027	4.12959	4.13417	Rho GDP dissociation inhibitor (GDI) alpha
RBM39	12890.5	13875	11263.9	4.11027	4.14223	4.05169	RNA binding motif protein 39
SLC7A1	12855.7	13930	11803.8	4.1091	4.14395	4.07202	solute carrier family 7 (cationic amino acid transporter, y+ system), member 1
ILF3	12827.7	12349	13592.2	4.10815	4.09163	4.13329	interleukin enhancer binding factor 3, 90kDa
SRPX	12759.1	10929	12997.1	4.10582	4.03858	4.11385	sushi-repeat containing protein, X-linked
HNRNPH1	12750.4	13575	11754.8	4.10552	4.13274	4.07021	heterogeneous nuclear ribonucleoprotein H1 (H)
DDX21	12733	12555	9977.63	4.10493	4.09882	3.99903	DEAD (Asp-Glu-Ala-Asp) box helicase 21
CD46	12711.7	10196	14182.2	4.1042	4.00843	4.15174	CD46 molecule, complement regulatory protein
MCFD2	12687.6	13201	11087.1	4.10338	4.12061	4.04482	solute carrier family 1 (neutral amino acid transporter), member 5
SLC1A5	12687.6	12886	12788.5	4.10338	4.11012	4.10682	multiple coagulation factor deficiency 2
MACF1	12686.6	11873	15134.1	4.10335	4.07456	4.17996	microtubule-actin crosslinking factor 1
LARP1	12679.8	12907	12707.7	4.10311	4.11083	4.10407	La ribonucleoprotein domain family, member 1
FUS	12670.2	13955	11656.6	4.10278	4.14473	4.06657	FUS RNA binding protein
NEAT1	12655.7	11783	13905.1	4.10229	4.07126	4.14317	nuclear paraspeckle assembly transcript 1 (non- protein coding)
SCARB2	12618	12428	12266	4.10099	4.0944	4.0887	scavenger receptor class B, member 2
BZW1	12590.9	12378	9672.92	4.10006	4.09265	3.98556	basic leucine zipper and W2 domains 1
SH2B3	12561	11951	13867.3	4.09902	4.0774	4.14199	SH2B adaptor protein 3
ADAM9	12496.3	12317	10115.7	4.09678	4.0905	4.00499	microtubule associated tumor suppressor 1
MTUS1	12496.3	11618	13519.6	4.09678	4.06513	4.13096	ADAM metallopeptidase domain 9
GAS5	12399.6	14412	9406.05	4.09341	4.15872	3.97341	growth arrest-specific 5 (non-protein coding)
RPL39	12387.1	12497	11248.6	4.09297	4.09681	4.0511	ribosomal protein L39
NAMPT	12372.6	12830	10830.4	4.09246	4.10823	4.03464	nicotinamide phosphoribosyltransferase
MARCKS	12256.6	12742	12194.4	4.08837	4.10524	4.08616	myristoylated alanine-rich protein kinase C substrate
DDIT4	12240.2	14591	10863.1	4.08779	4.16409	4.03595	DNA-damage-inducible transcript 4
PDIA4	12235.4	11043	14202.6	4.08762	4.04309	4.15237	protein disulfide isomerase family A, member 4
TGOLN2	12212.2	11998	12444.9	4.08679	4.07911	4.09499	trans-golgi network protein 2
EIF3L	12191.9	11446	12329.4	4.08607	4.05865	4.09094	eukaryotic translation initiation factor 3, subunit L
ERRFI1	12163.9	13733	7994.99	4.08507	4.13777	3.90282	ERBB receptor feedback inhibitor 1
YES1	12153.2	11587	9209.73	4.08469	4.06397	3.96425	YES proto-oncogene 1, Src family tyrosine kinase
CALU	12142.6	11747	13492	4.08431	4.06993	4.13008	calumenin
RPS5	12127.2	11228	12721	4.08376	4.0503	4.10452	ribosomal protein S5
CAP1	12104.9	12583	10214.9	4.08296	4.09978	4.00923	CAP, adenylate cyclase-associated protein 1 (yeast)
PRCP	12087.5	10912	12874.4	4.08234	4.0379	4.10973	prolylcarboxypeptidase (angiotensinase C)
SGK1	12076.9	13506	8901.95	4.08196	4.13053	3.94949	serum/glucocorticoid regulated kinase 1
CD44	12059.5	9724	11293.6	4.08133	3.98784	4.05283	CD44 molecule (Indian blood group)
HSPB1	12037.3	11808	16067.7	4.08053	4.07218	4.20595	heat shock 27kDa protein 1
NES	12030.5	9392	13796.7	4.08028	3.97276	4.13978	nestin
CNBP	12015.1	12508	10111.6	4.07973	4.09719	4.00482	protein kinase C substrate 80K-H
PRKCSH	12015.1	11091	14533.9	4.07973	4.04497	4.16238	CCHC-type zinc finger, nucleic acid binding protein
RPL22	12009.3	11135	11199.5	4.07952	4.04669	4.0492	ribosomal protein L22
OS9	11991.9	12087	12688.3	4.07889	4.08232	4.1034	osteosarcoma amplified 9, endoplasmic reticulum lectin
PRRC2A	11974.5	11288	12791.6	4.07826	4.05262	4.10692	proline-rich coiled-coil 2A
ITPR3	11919.4	10528	11904	4.07625	4.02235	4.07569	inositol 1,4,5-trisphosphate receptor, type 3
RPS27	11905.9	11758	11874.4	4.07576	4.07033	4.07461	ribosomal protein S27
ATP5A1	11865.3	10470	11834.5	4.07428	4.01995	4.07315	ATP synthase, H+ transporting, mitochondrial F1 complex, alpha subunit 1, cardiac muscle
SAT1	11863.4	13735	8691.32	4.07421	4.13783	3.93909	spermidine/spermine N1-acetyltransferase 1
GLG1	11862.4	12252	12086	4.07417	4.08821	4.08228	golgi glycoprotein 1
GLG1	11862.4	12252	12086	4.07417	4.08821	4.08228	golgi glycoprotein 1
NONO	11858.5	11049	13188.3	4.07403	4.04332	4.12019	non-POU domain containing, octamer-binding
RPL21	11841.1	11763	11298.7	4.07339	4.07052	4.05303	ribosomal protein L21
MBNL1	11828.6	11433	10398.9	4.07293	4.05816	4.01699	muscleblind-like splicing regulator 1
AP2M1	11820.9	12074	12498.1	4.07265	4.08185	4.09684	adaptor-related protein complex 2, mu 1 subunit
RPL36	11805.4	11550	12656.6	4.07208	4.06258	4.10232	ribosomal protein L36
RPL35A	11749.4	11544	10876.4	4.07001	4.06236	4.03649	ribosomal protein L35a
PEA15	11733.9	12205	10010.4	4.06944	4.08654	4.00045	phosphoprotein enriched in astrocytes 15
PCDH1	11724.2	11893	12517.5	4.06908	4.07529	4.09752	protocadherin 1
RAC1	11722.3	12516	10168.8	4.06901	4.09747	4.00727	ras-related C3 botulinum toxin substrate 1 (rho family, small GTP binding protein Rac1)
FKBP10	11608.3	11111	12747.6	4.06477	4.04575	4.10543	FK506 binding protein 10, 65 kDa
TPI1	11608.3	10608	11388.7	4.06477	4.02563	4.05647	triosephosphate isomerase 1
FADS3	11602.5	11801	11012.4	4.06455	4.07192	4.04188	fatty acid desaturase 3
YARS	11590.9	12306	9282.33	4.06412	4.09012	3.96766	tyrosyl-tRNA synthetase
RPL36A	11561.9	10665	10912.2	4.06303	4.02796	4.03791	ribosomal protein L36a
TRAM2	11533.9	12476	10462.3	4.06198	4.09608	4.01963	translocation associated membrane protein 2
RAN	11517.5	11920	10575.8	4.06136	4.07628	4.02431	RAN, member RAS oncogene family
SEL1L3	11493.3	10553	11162.7	4.06044	4.02338	4.04777	sel-1 suppressor of lin-12-like 3 (C. elegans)
CIRBP	11481.7	12197	10945.9	4.06001	4.08625	4.03925	cold inducible RNA binding protein
TMEM30A	11474.9	10934	10986.8	4.05975	4.03878	4.04087	transmembrane protein 30A
IPO7	11465.3	10716	10121.8	4.05938	4.03003	4.00526	importin 7
CDC37	11454.7	11382	12460.3	4.05898	4.05622	4.09553	cell division cycle 37
CCT5	11451.8	11377	9821.19	4.05887	4.05603	3.99216	chaperonin containing TCP1, subunit 5 (epsilon)
VCP	11432.4	11184	12191.4	4.05814	4.0486	4.08605	valosin containing protein
CDV3	11388	12305	9220.98	4.05645	4.09008	3.96478	CDV3 homolog (mouse)
CTTN	11387	11424	12041.1	4.05641	4.05782	4.08066	cortactin
EHD4	11385.1	10870	11681.1	4.05634	4.03623	4.06748	EH-domain containing 4
RHOB	11379.3	13198	12053.3	4.05612	4.12051	4.08111	ras homolog family member B
FHL2	11377.4	11290	10166.8	4.05604	4.05269	4.00718	four and a half LIM domains 2
RPL28	11376.4	10432	14637.2	4.056	4.01837	4.16546	ribosomal protein L28
CD81	11324.2	11025	11958.2	4.05401	4.04238	4.07767	CD81 molecule
DNAJC10	11324.2	12222	9983.77	4.05401	4.08714	3.99929	DnaJ (Hsp40) homolog, subfamily C, member 10
RPS13	11281.7	11294	10907.1	4.05237	4.05285	4.03771	ribosomal protein S13
ATP2A2	11225.7	12024	10165.8	4.05021	4.08005	4.00714	ATPase, Ca++ transporting, cardiac muscle, slow twitch 2
HNRNPA3	11200.5	11130	10059.4	4.04924	4.0465	4.00257	heterogeneous nuclear ribonucleoprotein A3
NOMO2	11199.6	11559	11710.8	4.0492	4.06292	4.06859	NODAL modulator 2
ITGA6	11127.1	9479	10665.8	4.04638	3.97676	4.02799	integrin, alpha 6
EIF3A	11125.2	10561	11292.6	4.04631	4.02371	4.05279	eukaryotic translation initiation factor 3, subunit A
GALNT1	11123.2	10328	10665.8	4.04623	4.01402	4.02799	polypeptide N-acetylgalactosaminyltransferase 1
NOMO1	11105.8	10891	11603.4	4.04555	4.03707	4.06459	NODAL modulator 1
RPL35	11082.7	11075	10792.6	4.04464	4.04434	4.03312	ribosomal protein L35
CORO1C	11079.8	10247	9911.17	4.04453	4.0106	3.99612	coronin, actin binding protein, 1C
GPR56	11072	9090	12038	4.04423	3.95856	4.08055	G protein-coupled receptor 56
CCNI	11038.2	10673	10290.5	4.0429	4.02829	4.01244	cyclin I
SLC29A1	11026.6	10436	11381.5	4.04244	4.01853	4.0562	solute carrier family 29 (equilibrative nucleoside transporter), member 1
YWHAB	11023.7	11966	9577.83	4.04233	4.07795	3.98127	tyrosine 3-monooxygenase/tryptophan 5-monooxygenase activation protein, beta
HYOU1	11014.1	13192	10860.1	4.04195	4.12031	4.03583	hypoxia up-regulated 1
HNRNPDL	11009.2	11394	9963.32	4.04176	4.05668	3.9984	heterogeneous nuclear ribonucleoprotein D-like
RALA	10999.6	12616	9458.2	4.04138	4.10092	3.97581	v-ral simian leukemia viral oncogene homolog A (ras related)
PKN1	10987	11323	11039	4.04088	4.05396	4.04293	protein kinase N1
H3F3B	10983.1	12393	9551.25	4.04073	4.09318	3.98006	H3 histone, family 3B (H3.3B)
LARS	10966.7	11014	9515.46	4.04008	4.04195	3.97843	leucyl-tRNA synthetase
RPL9	10959	11065	9728.14	4.03977	4.04395	3.98803	ribosomal protein L9
ACLY	10954.1	10396	13025.7	4.03958	4.01687	4.1148	ATP citrate lyase
KLF6	10917.4	11971	9748.59	4.03812	4.07813	3.98894	Kruppel-like factor 6
NR2F2	10905.8	9875	12268	4.03766	3.99454	4.08878	nuclear receptor subfamily 2, group F, member 2
CKAP4	10903.9	10937	11822.2	4.03758	4.0389	4.0727	cytoskeleton-associated protein 4
CSNK1A1	10865.3	11514	9148.38	4.03604	4.06123	3.96134	casein kinase 1, alpha 1
MDK	10858.5	11933	11745.5	4.03577	4.07675	4.06987	midkine (neurite growth-promoting factor 2)
NCKAP1	10855.6	11186	9328.34	4.03565	4.04867	3.9698	NCK-associated protein 1
EDN1	10838.2	16180	9031.81	4.03496	4.20898	3.95577	ribosomal protein, large, P2
RPLP2	10838.2	10503	11200.6	4.03496	4.02131	4.04924	endothelin 1
EWSR1	10811.1	11044	10373.3	4.03387	4.04313	4.01592	EWS RNA-binding protein 1
FLT1	10798.6	11140	10781.3	4.03337	4.04689	4.03267	fms-related tyrosine kinase 1
AP2B1	10771.5	10940	10852.9	4.03228	4.03902	4.03555	adaptor-related protein complex 2, beta 1 subunit
EIF5	10771.5	12168	8481.7	4.03228	4.08522	3.92848	eukaryotic translation initiation factor 5
KTN1	10770.6	11566	9116.68	4.03224	4.06318	3.95984	kinectin 1 (kinesin receptor)
HMGB1	10732.9	10711	9816.08	4.03072	4.02983	3.99194	high mobility group box 1
FLNC	10731	9617	12223.1	4.03064	3.98304	4.08718	filamin C, gamma
HYAL2	10709.7	9954	13519.6	4.02978	3.998	4.13096	hyaluronoglucosaminidase 2
AGRN	10692.3	11319	12323.3	4.02907	4.05381	4.09073	agrin
CCPG1	10682.6	11500	8230.17	4.02868	4.0607	3.91541	cell cycle progression 1
UBA1	10647.9	10247	11160.7	4.02726	4.0106	4.04769	ubiquitin-like modifier activating enzyme 1
MAT2A	10629.5	10664	9408.09	4.02651	4.02792	3.9735	methionine adenosyltransferase II, alpha
CCT7	10627.6	10263	9751.66	4.02643	4.01127	3.98908	chaperonin containing TCP1, subunit 7 (eta)
TMEM123	10605.3	10386	9037.95	4.02552	4.01645	3.95607	transmembrane protein 123
ACTR3	10576.4	10788	8243.46	4.02434	4.03294	3.91611	ARP3 actin-related protein 3 homolog (yeast)
F11R	10559.9	9758	10594.2	4.02366	3.98936	4.02507	F11 receptor
FAM213A	10537.7	10112	11957.2	4.02275	4.00484	4.07763	family with sequence similarity 213, member A
PTBP1	10487.5	10570	10981.7	4.02067	4.02407	4.04067	polypyrimidine tract binding protein 1
DAP	10466.2	9603	10602.4	4.01979	3.98241	4.0254	death-associated protein
HLA-B	10458.5	10685	10283.4	4.01947	4.02877	4.01214	major histocompatibility complex, class I, B
CAPRIN1	10449.8	10415	9700.53	4.01911	4.01766	3.9868	cell cycle associated protein 1
RPL23A	10422.7	9609	10369.3	4.01798	3.98268	4.01575	ribosomal protein L23a
SHANK3	10419.8	9335	13245.6	4.01786	3.97011	4.12207	SH3 and multiple ankyrin repeat domains 3
PDLIM7	10393.7	10412	11100.3	4.01677	4.01753	4.04534	PDZ and LIM domain 7 (enigma)
SMURF2	10385	10169	9210.75	4.01641	4.00728	3.9643	SMAD specific E3 ubiquitin protein ligase 2
MAP1B	10343.5	10691	9954.11	4.01467	4.02902	3.998	microtubule-associated protein 1B
TSPAN14	10337.7	10172	11878.5	4.01442	4.00741	4.07476	tetraspanin 14
EIF3C	10323.2	9326	11183.2	4.01381	3.9697	4.04856	eukaryotic translation initiation factor 3, subunit C
ARHGEF2	10319.3	10971	9952.07	4.01365	4.04025	3.99791	Rho/Rac guanine nucleotide exchange factor (GEF) 2
LRP10	10312.6	10022	11460.3	4.01337	4.00095	4.05919	low density lipoprotein receptor-related protein 10
NOTCH1	10298.1	10347	12849.9	4.01276	4.01481	4.1089	notch 1
NUCKS1	10273.9	10537	8847.76	4.01174	4.02272	3.94683	protein phosphatase, Mg2+/Mn2+ dependent, 1F
PPM1F	10273.9	9037	12495	4.01174	3.95602	4.09674	nuclear casein kinase and cyclin-dependent kinase substrate 1
ATXN2L	10271	10619	10506.3	4.01161	4.02608	4.02145	ataxin 2-like
NRP2	10217.9	11203	11176	4.00936	4.04933	4.04829	neuropilin 2
EIF3D	10200.5	9300	10308.9	4.00862	3.96848	4.01321	eukaryotic translation initiation factor 3, subunit D
CCNL2	10123.2	10878	10406.1	4.00532	4.03655	4.01729	cyclin L2
SDCBP	10113.5	10222	8734.26	4.0049	4.00954	3.94123	syndecan binding protein (syntenin)
HNRNPUL1	10104.8	9923	10398.9	4.00453	3.99664	4.01699	heterogeneous nuclear ribonucleoprotein U-like 1
XRCC6	10104.8	10003	9533.86	4.00453	4.00013	3.97927	X-ray repair complementing defective repair in Chinese hamster cells 6
MT-ND6	10102.9	11404	12041.1	4.00445	4.05706	4.08066	mitochondrially encoded NADH dehydrogenase 6
CALM3	10100	9624	10836.5	4.00432	3.98336	4.03489	calmodulin 3 (phosphorylase kinase, delta)
CAPNS1	10099	9445	10942.9	4.00428	3.9752	4.03913	calpain, small subunit 1
XRCC5	10020.8	10242	9372.31	4.0009	4.01038	3.97185	X-ray repair complementing defective repair in Chinese hamster cells 5 (double-strand-break rejoining)
MORF4L1	10013	10328	9124.86	4.00057	4.01402	3.96023	mortality factor 4 like 1
RPL34	9973.43	10157	9499.1	3.99884	4.00677	3.97768	ribosomal protein L34
PRRC2B	9964.73	10060	10488.9	3.99847	4.0026	4.02073	proline-rich coiled-coil 2B
GDF15	9949.27	10842	10999.1	3.99779	4.03511	4.04136	growth differentiation factor 15
IPO5	9944.44	10196	8685.18	3.99758	4.00843	3.93878	importin 5
PGK1	9928.98	9986	9556.36	3.9969	3.99939	3.98029	phosphoglycerate kinase 1
GNG11	9899.03	10334	10038	3.99559	4.01427	4.00165	guanine nucleotide binding protein (G protein), gamma 11
HSPD1	9866.17	9904	8525.67	3.99415	3.99581	3.93073	heat shock 60kDa protein 1 (chaperonin)
NARS	9848.78	10275	7893.76	3.99338	4.01178	3.89728	asparaginyl-tRNA synthetase
SSR3	9799.5	11542	7507.25	3.9912	4.06228	3.87548	signal sequence receptor, gamma (translocon- associated protein gamma)
UTRN	9793.71	9580	11255.8	3.99095	3.98137	4.05138	utrophin
GNG12	9786.94	10662	7588.03	3.99065	4.02784	3.88013	guanine nucleotide binding protein (G protein), gamma 12
CFLAR	9782.11	9558	10030.8	3.99043	3.98037	4.00134	CASP8 and FADD-like apoptosis regulator
PRRC2C	9782.11	10032	9633.05	3.99043	4.00139	3.98376	proline-rich coiled-coil 2C
GDI2	9774.38	9762	9352.88	3.99009	3.98954	3.97095	GDP dissociation inhibitor 2
DAB2	9773.42	9016	9784.38	3.99005	3.95501	3.99053	Dab, mitogen-responsive phosphoprotein, homolog 2 (Drosophila)
ANKRD11	9751.19	10572	10199.5	3.98906	4.02416	4.00858	ankyrin repeat domain 11
TACC1	9725.1	9621	9401.96	3.98789	3.98322	3.97322	transforming, acidic coiled-coil containing protein 1
SNRK	9707.71	9642	9339.59	3.98712	3.98417	3.97033	SNF related kinase
MYC	9702.88	9416	9879.47	3.9869	3.97387	3.99473	v-myc avian myelocytomatosis viral oncogene homolog
BCAT1	9688.39	9813	8114.62	3.98625	3.9918	3.90927	branched chain amino-acid transaminase 1, cytosolic
PICALM	9654.57	11385	7341.61	3.98473	4.05633	3.86579	phosphatidylinositol binding clathrin assembly protein
RPN1	9623.65	10127	9759.84	3.98334	4.00548	3.98944	ribophorin I
CLSTN1	9616.89	9290	10282.3	3.98303	3.96802	4.01209	calsyntenin 1
BCAP31	9585.97	9371	9347.77	3.98164	3.97179	3.97071	B-cell receptor-associated protein 31
ICAM2	9583.07	8258	11406.1	3.9815	3.91687	4.05714	intercellular adhesion molecule 2
SPOCD1	9581.14	8666	8895.82	3.98142	3.93782	3.94919	SPOC domain containing 1
IFI16	9563.74	9710	8443.87	3.98063	3.98722	3.92654	interferon, gamma-inducible protein 16
USP22	9562.78	9345	9696.44	3.98058	3.97058	3.98661	ubiquitin specific peptidase 22
CXorf36	9554.08	9098	10585	3.98019	3.95895	4.02469	chromosome X open reading frame 36
YWHAQ	9554.08	9029	8529.76	3.98019	3.95564	3.93094	tyrosine 3-monooxygenase/tryptophan 5-monooxygenase activation protein, theta
COTL1	9534.76	9475	8708.7	3.97931	3.97658	3.93995	coactosin-like F-actin binding protein 1
HIF1A	9431.37	9880	8517.49	3.97457	3.99476	3.93031	hypoxia inducible factor 1, alpha subunit (basic helix-loop-helix transcription factor)
CTSZ	9430.4	9771	9911.17	3.97453	3.98994	3.99612	cathepsin Z
FADS2	9397.55	5438	15070.7	3.97301	3.73544	4.17813	fatty acid desaturase 2
ECSCR	9382.09	9035	9092.14	3.9723	3.95593	3.95867	endothelial cell surface expressed chemotaxis and apoptosis regulator
ECSCR	9382.09	9035	9092.14	3.9723	3.95593	3.95867	endothelial cell surface expressed chemotaxis and apoptosis regulator
SEPT11	9359.87	10178	7713.8	3.97127	4.00766	3.88727	septin 11
CCT4	9346.34	9122	8684.16	3.97064	3.96009	3.93873	chaperonin containing TCP1, subunit 4 (delta)
WASF2	9342.48	9847	8802.77	3.97046	3.9933	3.94462	WAS protein family, member 2
FLII	9337.65	9274	10328.4	3.97024	3.96727	4.01403	flightless I homolog (Drosophila)
TM9SF3	9335.71	9865	7634.04	3.97015	3.9941	3.88275	transmembrane 9 superfamily member 3
UBE2D3	9325.09	9838	7970.45	3.96965	3.99291	3.90148	ubiquitin-conjugating enzyme E2D 3
YWHAG	9314.46	9603	8756.76	3.96916	3.98241	3.94234	tyrosine 3-monooxygenase/tryptophan 5-monooxygenase activation protein, gamma
CDC42BPB	9313.49	8839	9351.86	3.96911	3.9464	3.9709	CDC42 binding protein kinase beta (DMPK-like)
GTPBP2	9310.59	10679	7107.45	3.96898	4.02853	3.85171	GTP binding protein 2
WWTR1	9296.1	9160	9900.94	3.9683	3.9619	3.99568	WW domain containing transcription regulator 1
CCDC50	9292.23	9375	7659.61	3.96812	3.97197	3.88421	coiled-coil domain containing 50
TTYH3	9282.57	9462	11514.5	3.96767	3.97598	4.06124	tweety family member 3
NUCB1	9279.67	8116	12254.8	3.96753	3.90934	4.0883	nucleobindin 1
DDR2	9275.81	9509	8790.5	3.96735	3.97813	3.94401	discoidin domain receptor tyrosine kinase 2
PROCR	9262.28	6828	11128	3.96672	3.83429	4.04642	protein C receptor, endothelial
ZFP36L1	9258.42	7411	11436.8	3.96654	3.86988	4.0583	ZFP36 ring finger protein-like 1
SSFA2	9247.79	8775	8897.86	3.96604	3.94325	3.94929	sperm specific antigen 2
HMOX1	9245.85	4445	19478.8	3.96595	3.64787	4.28956	heme oxygenase (decycling) 1
SCD	9235.23	5658	15927.6	3.96545	3.75266	4.20215	stearoyl-CoA desaturase (delta-9-desaturase)
CALCRL	9214.94	8487	8321.17	3.96449	3.92875	3.92018	calcitonin receptor-like
TXNRD2	9213	9843	7371.26	3.9644	3.99313	3.86754	thioredoxin reductase 2
LIMA1	9209.14	9490	7407.05	3.96422	3.97727	3.86965	LIM domain and actin binding 1
EHD2	9207.21	8295	11755.8	3.96413	3.91882	4.07025	EH-domain containing 2
ETS1	9086.43	9936	7143.24	3.95839	3.99721	3.8539	v-ets avian erythroblastosis virus E26 oncogene homolog 1
AES	9084.49	9355	9776.2	3.9583	3.97104	3.99017	amino-terminal enhancer of split
NCOR2	9041.01	9201	9753.7	3.95622	3.96384	3.98917	nuclear receptor corepressor 2
EIF2S2	9020.72	8781	8402.97	3.95524	3.94354	3.92443	eukaryotic translation initiation factor 2, subunit 2 beta, 38kDa
CUL4B	9015.89	7869	8574.75	3.95501	3.89592	3.93322	cullin 4B
SNRNP70	9003.33	8713	9962.29	3.9544	3.94017	3.99836	small nuclear ribonucleoprotein 70kDa (U1)
CTNNB1	9002.36	9892	8451.03	3.95436	3.99528	3.92691	catenin (cadherin-associated protein), beta 1, 88kDa
PSMD2	8998.5	8694	8252.66	3.95417	3.93922	3.91659	proteasome (prosome, macropain) 26S subunit, non- ATPase, 2
COPB1	8986.91	10363	7537.93	3.95361	4.01549	3.87725	coatomer protein complex, subunit beta 1
LTBP3	8978.21	8609	10494	3.95319	3.93495	4.02094	latent transforming growth factor beta binding protein 3
LRRFIP1	8977.24	9676	7247.54	3.95314	3.9857	3.86019	leucine rich repeat (in FLII) interacting protein 1
TMED10	8957.92	9628	8399.9	3.95221	3.98354	3.92427	transmembrane emp24-like trafficking protein 10 (yeast)
SF1	8954.05	9210	9049.19	3.95202	3.96426	3.95661	splicing factor 1
CCT3	8952.12	8463	9366.17	3.95193	3.92752	3.97156	chaperonin containing TCP1, subunit 3 (gamma)
PPFIBP1	8946.32	8729	8542.03	3.95164	3.94096	3.93156	PTPRF interacting protein, binding protein 1 (liprin beta 1)
EPHB4	8942.46	8514	10851.9	3.95146	3.93013	4.0355	EPH receptor B4
PRKAR1A	8942.46	9263	8001.12	3.95146	3.96675	3.90315	protein kinase, cAMP-dependent, regulatory, type I, alpha
MATR3	8931.83	9500	7511.34	3.95094	3.97772	3.87572	matrin 3
MYO10	8922.17	8530	9641.23	3.95047	3.93095	3.98413	myosin X
CEP170	8914.44	7671	8384.56	3.95009	3.88485	3.92348	centrosomal protein 170kDa
AEBP1	8899.94	7811	10427.5	3.94939	3.89271	4.01818	AE binding protein 1
STT3A	8885.45	10066	8069.63	3.94868	4.00286	3.90685	STT3A, subunit of the oligosaccharyltransferase complex (catalytic)
MTPN	8881.59	8649	7577.81	3.94849	3.93697	3.87954	myotrophin
TARS	8877.72	9460	7107.45	3.9483	3.97589	3.85171	threonyl-tRNA synthetase
DDB1	8872.89	9028	9326.29	3.94807	3.95559	3.96971	damage-specific DNA binding protein 1, 127kDa
EIF2S3	8865.16	8613	8541.01	3.94769	3.93515	3.93151	eukaryotic translation initiation factor 2, subunit 3 gamma, 52kDa
CD109	8841	9222	8815.04	3.9465	3.96483	3.94522	CD109 molecule
MT-ND4L	8837.14	10644	10456.2	3.94631	4.0271	4.01937	mitochondrially encoded NADH dehydrogenase 4L
PDCD6IP	8837.14	8951	8010.33	3.94631	3.95187	3.90365	programmed cell death 6 interacting protein
SFPQ	8831.34	8345	9767	3.94603	3.92143	3.98976	splicing factor proline/glutamine-rich
CSNK2A1	8799.46	9080	7720.96	3.94446	3.95809	3.88767	casein kinase 2, alpha 1 polypeptide
CDC42	8798.49	8841	8255.73	3.94441	3.9465	3.91676	cell division cycle 42
SCRN1	8782.06	9689	7157.56	3.9436	3.98628	3.85476	secernin 1
SHISA5	8759.84	9031	9177.01	3.9425	3.95574	3.9627	shisa family member 5
BRD2	8746.31	9360	8471.48	3.94183	3.97128	3.92796	bromodomain containing 2
CTSD	8733.75	8739	10994	3.9412	3.94146	4.04116	cathepsin D
PPP1R18	8686.41	8428	9086	3.93884	3.92572	3.95837	protein phosphatase 1, regulatory subunit 18
SURF4	8679.64	9514	8429.55	3.9385	3.97836	3.9258	surfeit 4
XPO1	8670.95	9581	7601.32	3.93807	3.98141	3.88089	exportin 1
WLS	8669.98	8779	7525.66	3.93802	3.94345	3.87654	wntless Wnt ligand secretion mediator
PRDX6	8666.12	8562	8524.65	3.93782	3.93258	3.93068	peroxiredoxin 6
ITM2B	8661.29	9035	8084.97	3.93758	3.95593	3.90768	integral membrane protein 2B
TRIO	8616.84	9022	8174.95	3.93535	3.9553	3.91249	trio Rho guanine nucleotide exchange factor
ARCN1	8612.97	9979	7296.62	3.93515	3.99909	3.86312	archain 1
CYB5R3	8612.01	7623	10625.9	3.9351	3.88213	4.02637	cytochrome b5 reductase 3
SERINC3	8610.08	9383	7771.06	3.93501	3.97234	3.89048	serine incorporator 3
NDST1	8599.45	7712	10450	3.93447	3.88717	4.01912	N-deacetylase/N-sulfotransferase (heparan glucosaminyl) 1
LMAN1	8597.51	9508	7741.41	3.93437	3.97809	3.88882	lectin, mannose-binding, 1
HMGN1	8596.55	8472	7527.7	3.93432	3.92799	3.87666	high mobility group nucleosome binding domain 1
SLC7A5	8585.92	9328	8471.48	3.93379	3.96979	3.92796	solute carrier family 7 (amino acid transporter light chain, L system), member 5
BCAR1	8579.16	7853	10972.5	3.93344	3.89504	4.04031	breast cancer anti-estrogen resistance 1
KIF5B	8577.22	9389	7411.14	3.93335	3.97262	3.86988	kinesin family member 5B
MT2A	8568.53	7889	8978.64	3.93291	3.89702	3.95321	metallothionein 2A
DOCK4	8567.56	8122	8984.78	3.93286	3.90966	3.95351	dedicator of cytokinesis 4
TUFM	8563.7	8244	9050.22	3.93266	3.91614	3.95666	Tu translation elongation factor, mitochondrial
LDHA	8550.17	8068	8310.94	3.93197	3.90677	3.91965	lactate dehydrogenase A
CSNK1E	8508.62	8424	8803.79	3.92986	3.92552	3.94467	casein kinase 1, epsilon
ERGIC1	8501.86	8112	8181.09	3.92951	3.90913	3.91281	endoplasmic reticulum-golgi intermediate compartment (ERGIC) 1
DKK3	8492.2	9034	8297.65	3.92902	3.95588	3.91896	dickkopf WNT signaling pathway inhibitor 3
SMAD3	8491.23	7378	8710.74	3.92897	3.86794	3.94006	SMAD family member 3
ZC3H7B	8474.8	8807	7757.77	3.92813	3.94483	3.88974	zinc finger CCCH-type containing 7B
ITGB3	8461.28	7209	8107.46	3.92744	3.85788	3.90889	integrin, beta 3 (platelet glycoprotein IIIa, antigen CD61)
HDAC7	8442.92	8289	9233.25	3.92649	3.9185	3.96535	histone deacetylase 7
ST13	8430.36	8089	8527.72	3.92585	3.90789	3.93083	suppression of tumorigenicity 13 (colon carcinoma) (Hsp70 interacting protein)
NUDT4	8427.46	8160	7278.21	3.9257	3.91169	3.86202	nudix (nucleoside diphosphate linked moiety X)-type motif 4
UBB	8424.56	8114	9547.16	3.92555	3.90924	3.97987	ubiquitin B
FSCN1	8419.73	7624	11493	3.9253	3.88218	4.06043	fascin actin-bundling protein 1
SERF2	8414.9	8497	9437.75	3.92505	3.92927	3.97487	small EDRK-rich factor 2
TRIP12	8388.81	8801	8092.13	3.9237	3.94453	3.90806	thyroid hormone receptor interactor 12
ADAR	8385.91	9128	7370.24	3.92355	3.96038	3.86748	adenosine deaminase, RNA-specific
ASAP1	8378.18	7930	8077.81	3.92315	3.89927	3.90729	ArfGAP with SH3 domain, ankyrin repeat and PH domain 1
HDGF	8374.32	8581	8091.1	3.92295	3.93354	3.90801	hepatoma-derived growth factor
GOLGA8A	8373.35	9025	8601.34	3.9229	3.95545	3.93457	golgin A8 family, member A
CAST	8366.59	8588	7466.35	3.92255	3.93389	3.87311	calpastatin
SND1	8359.82	8335	8751.64	3.9222	3.92091	3.94209	staphylococcal nuclease and tudor domain containing 1
GSTP1	8349.19	7618	9663.72	3.92164	3.88184	3.98514	glutathione S-transferase pi 1
UBR4	8348.23	7923	9966.38	3.92159	3.89889	3.99854	ubiquitin protein ligase E3 component n-recognin 4
TPP1	8336.63	8167	9071.69	3.92099	3.91206	3.95769	tripeptidyl peptidase I
NUMA1	8330.83	8208	9594.19	3.92069	3.91424	3.98201	nuclear mitotic apparatus protein 1
UCHL1	8315.38	7136	8458.18	3.91988	3.85345	3.92728	ubiquitin carboxyl-terminal esterase L1 (ubiquitin thiolesterase)
IGF2R	8314.41	8891	8365.14	3.91983	3.94895	3.92247	insulin-like growth factor 2 receptor
TNKS1BP1	8303.78	7841	9734.27	3.91928	3.89437	3.9883	tankyrase 1 binding protein 1, 182kDa
COPA	8298.95	9145	7973.52	3.91902	3.96118	3.90165	coatomer protein complex, subunit alpha
CLDN11	8297.02	8207	7121.77	3.91892	3.91418	3.85259	claudin 11
RAP1B	8297.02	9293	6120.73	3.91892	3.96816	3.7868	RAP1B, member of RAS oncogene family
RAB7A	8294.12	8294	7761.86	3.91877	3.91876	3.88997	RAB7A, member RAS oncogene family
PTGES3	8284.46	8477	7159.6	3.91826	3.92824	3.85489	prostaglandin E synthase 3 (cytosolic)
LRRC8A	8268.03	8466	8896.84	3.9174	3.92768	3.94924	leucine rich repeat containing 8 family, member A
NOTCH4	8265.13	8623	8530.78	3.91725	3.93566	3.93099	notch 4
JUN	8264.17	7578	9595.21	3.9172	3.87955	3.98205	jun proto-oncogene
ACADVL	8247.74	8495	8622.81	3.91633	3.92916	3.93565	ubiquitin A-52 residue ribosomal protein fusion product 1
UBA52	8247.74	7736	9337.54	3.91633	3.88852	3.97023	acyl-CoA dehydrogenase, very long chain
GBA2	8227.45	7608	9226.09	3.91527	3.88127	3.96502	glucosidase, beta (bile acid) 2
PCBP1	8224.55	8361	8532.83	3.91511	3.92226	3.93109	poly(rC) binding protein 1
EEF1D	8213.92	7414	8935.7	3.91455	3.87005	3.95113	eukaryotic translation elongation factor 1 delta (guanine nucleotide exchange protein)
IGF2BP2	8211.99	7755	7680.06	3.91445	3.88958	3.88536	insulin-like growth factor 2 mRNA binding protein 2
MGLL	8192.66	7681	7035.88	3.91343	3.88542	3.84732	monoglyceride lipase
PGF	8171.41	9461	8300.72	3.9123	3.97594	3.91912	placental growth factor
PRNP	8156.91	8147	7774.13	3.91153	3.911	3.89065	prion protein
RPS6KA2	8140.49	7686	8398.88	3.91065	3.8857	3.92422	ribosomal protein S6 kinase, 90kDa, polypeptide 2
MRFAP1	8139.52	8000	8056.34	3.9106	3.90309	3.90614	Morf4 family associated protein 1
EIF3F	8122.13	8096	8593.16	3.90967	3.90827	3.93415	eukaryotic translation initiation factor 3, subunit F
HECW2	8120.2	8718	6817.06	3.90957	3.94042	3.8336	HECT, C2 and WW domain containing E3 ubiquitin protein ligase 2
ARF4	8090.24	9439	6385.56	3.90796	3.97493	3.8052	ADP-ribosylation factor 4
PTPRB	8076.72	9266	7395.8	3.90723	3.96689	3.86899	protein tyrosine phosphatase, receptor type, B
ATP2B4	8073.82	7156	9079.87	3.90708	3.85467	3.95808	ATPase, Ca++ transporting, plasma membrane 4
ARHGDIB	8071.89	7641	8071.68	3.90697	3.88315	3.90696	Rho GDP dissociation inhibitor (GDI) beta
TUBA1A	8070.92	9064	8391.72	3.90692	3.95732	3.92385	tubulin, alpha 1a
LASP1	8069.95	8294	8475.57	3.90687	3.91876	3.92817	LIM and SH3 protein 1
POLR2A	8059.32	8486	8898.89	3.9063	3.9287	3.94934	polymerase (RNA) II (DNA directed) polypeptide A, 220kDa
ITGA2	8023.57	8173	8451.03	3.90437	3.91238	3.92691	integrin, alpha 2 (CD49B, alpha 2 subunit of VLA-2 receptor)
DYSF	8017.78	6817	10851.9	3.90405	3.83359	4.0355	dysferlin
KCTD12	8016.81	7854	8529.76	3.904	3.89509	3.93094	potassium channel tetramerization domain containing 12
NME1-NME2	8013.91	8038	8498.06	3.90384	3.90515	3.92932	NME1-NME2 readthrough
ITGAV	7993.62	8889	5921.34	3.90274	3.94885	3.77242	integrin, alpha V
CTDSP2	7990.72	8361	7716.87	3.90259	3.92226	3.88744	CTD (carboxy-terminal domain, RNA polymerase II, polypeptide A) small phosphatase 2
CD55	7974.3	8453	7033.83	3.90169	3.92701	3.84719	cysteine-rich protein 2
CRIP2	7974.3	8354	9549.2	3.90169	3.92189	3.97997	CD55 molecule, decay accelerating factor for complement (Cromer blood group)
ZEB1	7967.53	7565	7215.84	3.90132	3.87881	3.85829	zinc finger E-box binding homeobox 1
CHD4	7952.07	7779	8523.63	3.90048	3.89092	3.93062	chromodomain helicase DNA binding protein 4
AFAP1	7936.61	8040	7769.01	3.89964	3.90526	3.89037	actin filament associated protein 1
PDLIM5	7929.85	9192	6485.77	3.89926	3.96341	3.81196	PDZ and LIM domain 5
ITGA3	7927.92	7997	8553.28	3.89916	3.90293	3.93213	integrin, alpha 3 (antigen CD49C, alpha 3 subunit of VLA-3 receptor)
TMED9	7925.02	7865	8902.98	3.899	3.8957	3.94954	transmembrane emp24 protein transport domain containing 9
CD274	7908.59	10369	5144.24	3.8981	4.01574	3.71132	CD274 molecule
GPX1	7901.83	7374	9828.35	3.89773	3.8677	3.99248	glutathione peroxidase 1
PRPF8	7889.27	8046	8428.53	3.89704	3.90558	3.92575	pre-mRNA processing factor 8
TSPAN3	7889.27	7706	7727.09	3.89704	3.88683	3.88802	tetraspanin 3
KIF1C	7886.37	7795	7939.77	3.89688	3.89182	3.89981	kinesin family member 1C
SREBF2	7882.5	5526	10104.4	3.89666	3.74241	4.00451	sterol regulatory element binding transcription factor 2
ADD1	7863.18	7555	7823.21	3.8956	3.87823	3.89338	adducin 1 (alpha)
TEK	7828.4	7217	7619.73	3.89367	3.85836	3.88194	TEK tyrosine kinase, endothelial
STX16	7815.83	7707	7022.58	3.89298	3.88689	3.8465	syntaxin 16
FAM120A	7813.9	7804	7394.78	3.89287	3.89232	3.86893	family with sequence similarity 120A
XBP1	7812.94	9553	5899.87	3.89281	3.98014	3.77084	X-box binding protein 1
SEC31A	7806.17	8082	7816.05	3.89244	3.90752	3.89299	SEC31 homolog A (S. cerevisiae)
GRB10	7805.21	8111	7709.71	3.89238	3.90907	3.88704	growth factor receptor-bound protein 10
GTF2I	7803.27	7844	7996.01	3.89228	3.89454	3.90287	general transcription factor IIi
TMED2	7782.98	8856	6635.05	3.89115	3.94724	3.82184	transmembrane emp24 domain trafficking protein 2
SH3BGRL3	7772.35	7541	8471.48	3.89055	3.87743	3.92796	SH3 domain binding glutamate-rich protein like 3
MGEA5	7768.49	8239	7130.97	3.89034	3.91587	3.85315	meningioma expressed antigen 5 (hyaluronidase)
PHLDA1	7766.56	8482	6360	3.89023	3.9285	3.80346	pleckstrin homology-like domain, family A, member 1
ARPC1B	7761.73	7954	8308.9	3.88996	3.90059	3.91954	actin related protein 2/3 complex, subunit 1B, 41kDa
ARPC3	7750.13	7888	7219.93	3.88931	3.89697	3.85853	actin related protein 2/3 complex, subunit 3, 21kDa
KIAA0368	7742.4	7875	7149.37	3.88888	3.89625	3.85427	KIAA0368
CPD	7725.98	7779	7907.05	3.88795	3.89092	3.89801	carboxypeptidase D
CDC42BPA	7724.04	9009	7530.77	3.88784	3.95468	3.87684	CDC42 binding protein kinase alpha (DMPK-like)
BAG6	7702.79	7484	8365.14	3.88665	3.87413	3.92247	BCL2-associated athanogene 6
SERINC1	7693.12	8383	6032.8	3.8861	3.9234	3.78052	serine incorporator 1
ARAP3	7690.22	6584	8995	3.88594	3.81849	3.954	ArfGAP with RhoGAP domain, ankyrin repeat and PH domain 3
SLC44A2	7685.39	8075	7830.37	3.88567	3.90714	3.89378	solute carrier family 44 (choline transporter), member 2
SH3BP5	7663.17	6474	8765.96	3.88441	3.81117	3.9428	SH3-domain binding protein 5 (BTK-associated)
CS	7662.2	7345	7608.48	3.88435	3.86599	3.8813	citrate synthase
QKI	7659.31	8382	5926.46	3.88419	3.92335	3.7728	QKI, KH domain containing, RNA binding
NRCAM	7655.44	6036	7144.26	3.88397	3.78075	3.85396	neuronal cell adhesion molecule
CNOT1	7654.47	7776	6812.97	3.88392	3.89076	3.83334	CCR4-NOT transcription complex, subunit 1
GSPT1	7651.58	8048	6663.68	3.88375	3.90569	3.82371	G1 to S phase transition 1
LTBP1	7638.05	7812	7893.76	3.88298	3.89276	3.89728	latent transforming growth factor beta binding protein 1
SON	7634.18	7930	8054.29	3.88276	3.89927	3.90603	SON DNA binding protein
COX4I1	7630.32	7427	7795.6	3.88254	3.87081	3.89185	cytochrome c oxidase subunit IV isoform 1
PTK2	7627.42	7090	7866.15	3.88238	3.85065	3.89576	protein tyrosine kinase 2
BMP6	7625.49	8069	8493.97	3.88227	3.90682	3.92911	bone morphogenetic protein 6
ERP29	7625.49	7669	7324.22	3.88227	3.88474	3.86476	endoplasmic reticulum protein 29
TJP1	7612.93	8288	6759.8	3.88155	3.91845	3.82993	tight junction protein 1
RBMX	7586.84	7133	7771.06	3.88006	3.85327	3.89048	RNA binding motif protein, X-linked
BCL6B	7542.39	6707	8876.39	3.87751	3.82653	3.94824	B-cell CLL/lymphoma 6, member B
SLC39A14	7531.76	8131	6157.54	3.8769	3.91014	3.78941	solute carrier family 39 (zinc transporter), member 14
ABCC1	7527.9	6727	8141.21	3.87667	3.82782	3.91069	ATP-binding cassette, sub-family C (CFTR/MRP), member 1
APBB2	7523.07	7294	7074.73	3.87639	3.86297	3.84971	amyloid beta (A4) precursor protein-binding, family B, member 2
TMEM259	7508.57	7683	8766.98	3.87556	3.88553	3.94285	transmembrane protein 259
CRTAP	7498.91	6608	8032.82	3.875	3.82007	3.90487	cartilage associated protein
JAG1	7498.91	7354	6813.99	3.875	3.86652	3.8334	jagged 1
CCT8	7480.55	6923	6886.59	3.87393	3.84029	3.838	chaperonin containing TCP1, subunit 8 (theta)
SNRNP200	7470.89	7469	7798.67	3.87337	3.87326	3.89202	small nuclear ribonucleoprotein 200kDa (U5)
PDLIM1	7461.23	6153	8671.89	3.87281	3.78909	3.93811	PDZ and LIM domain 1
KDM5C	7446.73	7271	6838.53	3.87197	3.86159	3.83496	lysine (K)-specific demethylase 5C
FGD5	7444.8	7330	8084.97	3.87185	3.8651	3.90768	FYVE, RhoGEF and PH domain containing 5
PREX1	7439	5857	8127.91	3.87151	3.76768	3.90998	phosphatidylinositol-3,4,5-trisphosphate-dependentRac exchange factor 1
UAP1	7430.31	8123	5069.59	3.87101	3.90972	3.70497	UDP-N-acetylglucosamine pyrophosphorylase 1
RPS15	7407.12	6930	9347.77	3.86965	3.84073	3.97071	ribosomal protein S15
PVRL2	7400.36	7362	7710.73	3.86925	3.867	3.8871	poliovirus receptor-related 2 (herpesvirus entry mediator B)
PAM	7397.46	7030	7745.5	3.86908	3.84696	3.88905	peptidylglycine alpha-amidating monooxygenase
CD164	7394.56	7551	6319.1	3.86891	3.878	3.80066	CD164 molecule, sialomucin
RANGAP1	7388.76	7520	6323.19	3.86857	3.87622	3.80094	Ran GTPase activating protein 1
SYNPO	7379.1	6959	7587.01	3.868	3.84255	3.88007	synaptopodin
ADAMTS7	7372.33	7115	9069.64	3.86761	3.85217	3.95759	ADAM metallopeptidase with thrombospondin type 1 motif, 7
MYADM	7368.47	7715	8383.54	3.86738	3.88734	3.92343	myeloid-associated differentiation marker
GOLM1	7358.81	6868	7298.66	3.86681	3.83683	3.86324	golgi membrane protein 1
RPS29	7354.94	7361	7520.55	3.86658	3.86694	3.87625	ribosomal protein S29
RPS28	7348.18	6682	8829.36	3.86618	3.82491	3.94593	ribosomal protein S28
RRBP1	7339.48	7701	8478.64	3.86567	3.88655	3.92833	ribosome binding protein 1
YME1L1	7324.99	8096	5842.61	3.86481	3.90827	3.76661	YME1-like 1 ATPase
IFITM3	7318.23	7568	8496.02	3.86441	3.87898	3.92922	interferon induced transmembrane protein 3
PTMS	7313.39	7101	8669.84	3.86412	3.85132	3.93801	parathymosin
MFNG	7312.43	7474	7719.93	3.86406	3.87355	3.88761	MAP kinase interacting serine/threonine kinase 2
MKNK2	7312.43	6966	8454.09	3.86406	3.84298	3.92707	MFNG O-fucosylpeptide 3-beta-N- acetylglucosaminyltransferase
SSR2	7312.43	7792	7202.55	3.86406	3.89165	3.85749	signal sequence receptor, beta (translocon- associated protein beta)
CAPZB	7307.6	7436	7263.9	3.86377	3.87134	3.86117	capping protein (actin filament) muscle Z-line, beta
HNRNPD	7307.6	7383	6890.68	3.86377	3.86823	3.83826	heterogeneous nuclear ribonucleoprotein D (AU-rich element RNA binding protein 1, 37kDa)
PHB2	7306.63	7373	7498.05	3.86372	3.86764	3.87495	tripartite motif containing 28
TRIM28	7306.63	6727	8874.35	3.86372	3.82782	3.94814	prohibitin 2
ABL1	7302.77	7153	7597.23	3.86349	3.85449	3.88066	ABL proto-oncogene 1, non-receptor tyrosine kinase
CCT6A	7301.8	6914	6594.15	3.86343	3.83973	3.81916	chaperonin containing TCP1, subunit 6A (zeta 1)
WNK1	7282.48	7469	7064.51	3.86228	3.87326	3.84908	WNK lysine deficient protein kinase 1
TJP2	7263.15	6410	7901.94	3.86113	3.80686	3.89773	tight junction protein 2
CHD3	7246.73	7188	7759.81	3.86014	3.85661	3.88985	chromodomain helicase DNA binding protein 3
PCK2	7243.83	7688	6391.7	3.85997	3.88581	3.80562	phosphoenolpyruvate carboxykinase 2 (mitochondrial)
PTPN12	7239.96	7458	5985.76	3.85974	3.87262	3.77712	protein tyrosine phosphatase, non-receptor type 12
GPX4	7238.03	7477	8063.5	3.85962	3.87373	3.90652	glutathione peroxidase 4
DUSP6	7237.06	6761	7363.08	3.85956	3.83001	3.86706	dual specificity phosphatase 6
RBMS2	7227.4	7443	6556.32	3.85898	3.87175	3.81666	RNA binding motif, single stranded interacting protein 2
VASP	7220.64	7371	7005.2	3.85858	3.86753	3.84542	vasodilator-stimulated phosphoprotein
ADSS	7218.7	6903	6940.78	3.85846	3.83904	3.84141	adenylosuccinate synthase
DSTN	7207.11	6978	6828.31	3.85776	3.84373	3.83431	destrin (actin depolymerizing factor)
VMP1	7207.11	7270	6507.24	3.85776	3.86153	3.8134	vacuole membrane protein 1
PLOD3	7196.48	7379	7876.38	3.85712	3.868	3.89633	procollagen-lysine, 2-oxoglutarate 5-dioxygenase 3
TCP1	7189.72	7640	6613.58	3.85671	3.88309	3.82044	t-complex 1
FNDC3B	7185.85	8563	6152.43	3.85648	3.93263	3.78905	fibronectin type III domain containing 3B
KRT18	7180.06	6408	7665.74	3.85613	3.80672	3.88455	keratin 18
H6PD	7163.63	6214	7997.03	3.85513	3.79337	3.90293	hexose-6-phosphate dehydrogenase (glucose 1- dehydrogenase)
SRSF5	7161.7	6783	7242.42	3.85502	3.83142	3.85988	serine/arginine-rich splicing factor 5
EIF3I	7148.17	6880	6722.99	3.85419	3.83759	3.82756	eukaryotic translation initiation factor 3, subunit I
LAPTM4A	7142.37	7241	7282.3	3.85384	3.8598	3.86227	lysosomal protein transmembrane 4 alpha
HP1BP3	7104.69	7250	6858.98	3.85155	3.86034	3.83626	ribosomal protein L38
RPL38	7104.69	7225	7209.7	3.85155	3.85884	3.85792	heterochromatin protein 1, binding protein 3
HSPA4	7103.72	7499	6023.59	3.85149	3.875	3.77986	heat shock 70kDa protein 4
TUBA1C	7080.53	6955	6962.26	3.85007	3.8423	3.84275	tubulin, alpha 1c
MAFF	7067.97	8211	6514.4	3.84929	3.9144	3.81387	v-maf avian musculoaponeurotic fibrosarcoma oncogene homolog F
MPRIP	7061.21	6699	7612.57	3.84888	3.82601	3.88153	myosin phosphatase Rho interacting protein
SRSF11	7061.21	6969	6277.18	3.84888	3.84317	3.79776	serine/arginine-rich splicing factor 11
TPM2	7055.41	7168	7529.75	3.84852	3.8554	3.87678	tropomyosin 2 (beta)
TRAF7	7047.68	6660	7916.26	3.84805	3.82347	3.89852	TNF receptor-associated factor 7, E3 ubiquitin protein ligase
TRIM25	7037.05	7547	5971.45	3.84739	3.87777	3.77608	tripartite motif containing 25
TUBB6	7036.09	6604	7865.13	3.84733	3.81981	3.89571	tubulin, beta 6 class V
NOL4L	7024.49	6776	7382.51	3.84661	3.83097	3.8682	nucleolar protein 4-like
FAM107B	7023.53	7163	6238.32	3.84656	3.85509	3.79507	family with sequence similarity 107, member B
ABI3BP	7014.83	5451	6978.62	3.84602	3.73648	3.84377	ABI family, member 3 (NESH) binding protein
RBFOX2	7014.83	7074	6273.09	3.84602	3.84967	3.79748	RNA binding protein, fox-1 homolog (C. elegans) 2
FURIN	7012.9	6731	8089.06	3.8459	3.82808	3.9079	furin (paired basic amino acid cleaving enzyme)
STOM	6996.47	6540	6819.1	3.84488	3.81558	3.83373	stomatin
GPR126	6989.71	7231	6921.36	3.84446	3.8592	3.84019	G protein-coupled receptor 126
TOMM20	6988.74	7054	6305.81	3.8444	3.84844	3.79974	translocase of outer mitochondrial membrane 20 homolog (yeast)
PLCG1	6987.78	6820	7781.28	3.84434	3.83378	3.89105	phospholipase C, gamma 1
PLD3	6972.32	6590	8418.31	3.84338	3.81889	3.92522	phospholipase D family, member 3
RAPGEF1	6966.52	6476	6676.98	3.84302	3.81131	3.82458	Rap guanine nucleotide exchange factor (GEF) 1
UBE2H	6954.92	6871	6260.82	3.84229	3.83702	3.79663	ubiquitin-conjugating enzyme E2H
RHOJ	6949.13	6915	7671.88	3.84193	3.83979	3.8849	ras homolog family member J
PLK2	6947.19	6745	7064.51	3.84181	3.82898	3.84908	polo-like kinase 2
GDI1	6933.67	7364	6701.52	3.84096	3.86711	3.82617	GDP dissociation inhibitor 1
HUWE1	6930.77	6769	7294.57	3.84078	3.83052	3.863	HECT, UBA and WWE domain containing 1, E3 ubiquitin protein ligase
MARCH6	6922.07	7000	6699.47	3.84024	3.8451	3.82604	membrane-associated ring finger (C3HC4) 6, E3 ubiquitin protein ligase
RBM25	6922.07	7325	6057.34	3.84024	3.86481	3.78228	RNA binding motif protein 25
TRAM1	6913.38	7442	5263.87	3.83969	3.87169	3.72131	translocation associated membrane protein 1
CDC42EP1	6909.51	7602	6836.49	3.83945	3.88093	3.83483	CDC42 effector protein (Rho GTPase binding) 1
RPS21	6906.61	6847	7239.36	3.83927	3.8355	3.8597	ribosomal protein S21
HNRNPL	6894.05	6787	6603.36	3.83847	3.83168	3.81976	heterogeneous nuclear ribonucleoprotein L
RAD23B	6888.25	7360	5286.37	3.83811	3.86688	3.72316	RAD23 homolog B (S. cerevisiae)
G6PD	6885.35	4925	9356.97	3.83793	3.69241	3.97114	glucose-6-phosphate dehydrogenase
TMBIM1	6864.1	6711	6279.22	3.83658	3.82679	3.79791	transmembrane BAX inhibitor motif containing 1
RNH1	6863.13	7101	7051.21	3.83652	3.85132	3.84826	ribonuclease/angiogenin inhibitor 1
SLC25A5	6848.64	5404	7756.74	3.8356	3.73272	3.88968	solute carrier family 25 (mitochondrial carrier; adenine nucleotide translocator), member 5
EPHB2	6847.67	6077	7119.72	3.83554	3.78369	3.85246	EPH receptor B2
SRSF3	6838.01	6804	6130.96	3.83493	3.83276	3.78753	serine/arginine-rich splicing factor 3
PTPN14	6835.11	6834	6358.98	3.83475	3.83467	3.80339	protein tyrosine phosphatase, non-receptor type 14
SDF4	6822.55	6380	8035.89	3.83395	3.80482	3.90503	stromal cell derived factor 4
FERMT2	6814.82	7656	5501.09	3.83345	3.884	3.74045	fermitin family member 2
MAPK8IP3	6809.02	6134	8098.26	3.83308	3.78774	3.90839	mitogen-activated protein kinase 8 interacting protein 3
ATP6AP1	6808.06	6927	7456.13	3.83302	3.84055	3.87251	ATPase, H+ transporting, lysosomal accessory protein 1
TPR	6792.6	6887	6518.49	3.83204	3.83803	3.81415	translocated promoter region, nuclear basket protein
CAPZA1	6789.7	6827	5564.49	3.83185	3.83423	3.74543	capping protein (actin filament) muscle Z-line, alpha 1
ANP32B	6788.73	7117	6028.71	3.83179	3.8523	3.78022	acidic (leucine-rich) nuclear phosphoprotein 32 family, member B
HADHA	6779.07	6637	6744.46	3.83117	3.82197	3.82895	hydroxyacyl-CoA dehydrogenase/3-ketoacyl-CoA thiolase/enoyl-CoA hydratase (trifunctional protein), alpha subunit
ATP1B3	6757.81	6257	6939.76	3.82981	3.79637	3.84134	ATPase, Na+/K+ transporting, beta 3 polypeptide
EIF4EBP1	6750.08	7167	6418.28	3.82931	3.85534	3.80742	eukaryotic translation initiation factor 4E binding protein 1
TCEA1	6745.25	8438	4399.85	3.829	3.92624	3.64344	transcription elongation factor A (SII), 1
TMEM43	6739.45	7595	5886.58	3.82862	3.88053	3.76986	transmembrane protein 43
MT-ND3	6726.89	7232	7504.19	3.82781	3.85926	3.8753	mitochondrially encoded NADH dehydrogenase 3
SSRP1	6724.96	6391	6718.9	3.82769	3.80557	3.8273	structure specific recognition protein 1
IMPDH2	6719.16	5806	7018.49	3.82732	3.76388	3.84624	IMP (inosine 5'-monophosphate) dehydrogenase 2
PSMA7	6701.77	7002	6049.16	3.82619	3.84522	3.78169	RAS p21 protein activator 3
RASA3	6701.77	6065	6575.75	3.82619	3.78283	3.81795	proteasome (prosome, macropain) subunit, alpha type, 7
ODC1	6686.31	7693	5147.3	3.82519	3.8861	3.71158	ornithine decarboxylase 1
MTCH1	6685.35	7003	6739.35	3.82512	3.84528	3.82862	mitochondrial carrier 1
WAC	6685.35	7233	5550.17	3.82512	3.85932	3.74431	WW domain containing adaptor with coiled-coil
ESYT1	6669.89	6778	6676.98	3.82412	3.8311	3.82458	extended synaptotagmin-like protein 1
ITGB4	6667.95	4086	9853.91	3.82399	3.6113	3.99361	integrin, beta 4
PTP4A2	6666.99	6969	5892.71	3.82393	3.84317	3.77032	protein tyrosine phosphatase type IVA, member 2
SCARF1	6648.63	6718	7437.72	3.82273	3.82724	3.87144	scavenger receptor class F, member 1
DPYSL3	6643.8	5848	6335.46	3.82242	3.76701	3.80178	major vault protein
MVP	6643.8	5826	8042.02	3.82242	3.76537	3.90537	dihydropyrimidinase-like 3
SARAF	6641.86	6484	6907.04	3.82229	3.81184	3.83929	store-operated calcium entry-associated regulatory factor
STK25	6636.07	6322	7023.61	3.82191	3.80085	3.84656	serine/threonine kinase 25
STAT6	6630.27	6765	7271.05	3.82153	3.83027	3.8616	signal transducer and activator of transcription 6, interleukin-4 induced
GSN	6629.3	5602	8852.87	3.82147	3.74834	3.94708	gelsolin
TAF1D	6624.47	7151	5317.04	3.82115	3.85437	3.72567	TATA box binding protein (TBP)-associated factor, RNA polymerase I, D, 41kDa
TXNIP	6615.78	9998	2892.67	3.82058	3.99991	3.4613	thioredoxin interacting protein
CDK17	6587.76	7508	4845.66	3.81874	3.87552	3.68535	cyclin-dependent kinase 17
NPDC1	6586.79	6461	8170.86	3.81867	3.8103	3.91227	neural proliferation, differentiation and control, 1
PHGDH	6580.03	6498	6465.32	3.81823	3.81278	3.81059	phosphoglycerate dehydrogenase
EIF5B	6572.3	6762	5942.82	3.81772	3.83008	3.77399	eukaryotic translation initiation factor 5B
ATP5G2	6570.36	6184	7069.62	3.81759	3.79127	3.8494	ATP synthase, H+ transporting, mitochondrial Fo complex, subunit C2 (subunit 9)
EIF3B	6564.57	6530	6727.08	3.81721	3.81491	3.82783	eukaryotic translation initiation factor 3, subunit B
PABPC4	6563.6	6195	7027.7	3.81714	3.79204	3.84681	poly(A) binding protein, cytoplasmic 4 (inducible form)
TNFSF18	6545.24	7307	5202.52	3.81593	3.86374	3.71621	tumor necrosis factor (ligand) superfamily, member 18
NOTCH2	6536.55	6248	6673.91	3.81535	3.79574	3.82438	notch 2
TTC37	6531.71	6421	5942.82	3.81503	3.8076	3.77399	tetratricopeptide repeat domain 37
VDAC1	6524.95	6120	6415.21	3.81458	3.78675	3.80721	voltage-dependent anion channel 1
GADD45A	6519.15	7265	4857.93	3.81419	3.86124	3.68645	growth arrest and DNA-damage-inducible, alpha
UBQLN1	6513.36	6947	5522.56	3.8138	3.8418	3.74214	ubiquilin 1
MORF4L2	6511.42	7228	5965.31	3.81368	3.85902	3.77563	mortality factor 4 like 2
SLC20A1	6509.49	6515	6404.99	3.81355	3.81391	3.80652	solute carrier family 20 (phosphate transporter), member 1
SAE1	6506.59	6832	5760.81	3.81335	3.83455	3.76048	SUMO1 activating enzyme subunit 1
NCOA4	6500.8	6275	5712.75	3.81297	3.79761	3.75685	nuclear receptor coactivator 4
DAZAP1	6497.9	6619	6137.09	3.81277	3.82079	3.78796	DAZ associated protein 1
PHLDB1	6495	6799	7055.3	3.81258	3.83245	3.84852	pleckstrin homology-like domain, family B, member 1
EPB41L3	6486.3	6744	5642.2	3.812	3.82892	3.75145	erythrocyte membrane protein band 4.1-like 3
HGS	6484.37	6753	6642.21	3.81187	3.8295	3.82231	hepatocyte growth factor-regulated tyrosine kinase substrate
SLC43A3	6479.54	5786	6229.12	3.81154	3.76238	3.79443	solute carrier family 43, member 3
UHRF2	6465.04	6290	6053.25	3.81057	3.79865	3.78199	ubiquitin-like with PHD and ring finger domains 2, E3 ubiquitin protein ligase
KHSRP	6455.38	6481	6679.02	3.80992	3.81164	3.82471	KH-type splicing regulatory protein
IVNS1ABP	6450.55	6263	5946.91	3.8096	3.79678	3.77429	influenza virus NS1A binding protein
KHDRBS1	6448.62	6392	6492.92	3.80947	3.80564	3.81244	KH domain containing, RNA binding, signal transduction associated 1
STT3B	6445.72	6813	6047.11	3.80927	3.83334	3.78155	STT3B, subunit of the oligosaccharyltransferase complex (catalytic)
CARS	6442.82	6842	5985.76	3.80908	3.83518	3.77712	cysteinyl-tRNA synthetase
PTPRK	6437.02	7120	5477.57	3.80869	3.85248	3.73859	protein tyrosine phosphatase, receptor type, K
LAMP2	6424.46	6162	6118.69	3.80784	3.78972	3.78666	lysosomal-associated membrane protein 2
MBTPS1	6412.87	6395	7045.08	3.80705	3.80584	3.84789	membrane-bound transcription factor peptidase, site 1
SYNCRIP	6412.87	6529	5530.74	3.80705	3.81485	3.74278	synaptotagmin binding, cytoplasmic RNA interacting protein
ACSL4	6409.97	6712	4810.9	3.80686	3.82685	3.68223	acyl-CoA synthetase long-chain family member 4
SLC16A1	6406.1	6571	5672.87	3.80659	3.81763	3.7538	solute carrier family 16 (monocarboxylate transporter), member 1
GART	6392.58	6300	5499.05	3.80568	3.79934	3.74029	phosphoribosylglycinamide formyltransferase, phosphoribosylglycinamide synthetase, phosphoribosylaminoimidazole synthetase
MYO5A	6386.78	5997	6336.48	3.80528	3.77793	3.80185	myosin VA (heavy chain 12, myoxin)
TPD52L2	6386.78	6806	5728.09	3.80528	3.83289	3.75801	tumor protein D52-like 2
SEMA3F	6379.05	5081	8702.56	3.80476	3.70595	3.93965	sema domain, immunoglobulin domain (Ig), short basic domain, secreted, (semaphorin) 3F
ST6GAL1	6367.46	6138	6674.93	3.80397	3.78803	3.82445	ST6 beta-galactosamide alpha-2,6-sialyltranferase 1
DOCK9	6364.56	6840	6525.65	3.80377	3.83506	3.81462	dedicator of cytokinesis 9
AP3D1	6363.59	6559	6776.16	3.8037	3.81684	3.83098	adaptor-related protein complex 3, delta 1 subunit
MTDH	6352.96	6944	5267.96	3.80298	3.84161	3.72164	metadherin
NEK9	6348.13	6143	6105.39	3.80265	3.78838	3.78571	NIMA-related kinase 9
SRPR	6334.6	7065	6092.1	3.80172	3.84911	3.78477	signal recognition particle receptor (docking protein)
WDR26	6327.84	6443	5767.97	3.80126	3.80909	3.76102	WD repeat domain 26
CTSC	6322.04	6018	6260.82	3.80086	3.77945	3.79663	cathepsin C
PTPN11	6312.38	6516	4995.97	3.80019	3.81398	3.69862	protein tyrosine phosphatase, non-receptor type 11
LUC7L3	6310.45	5960	6921.36	3.80006	3.77525	3.84019	LUC7-like 3 (S. cerevisiae)
ANKRD50	6294.02	6638	5492.91	3.79893	3.82204	3.7398	ankyrin repeat domain 50
RBCK1	6293.06	7217	6033.82	3.79886	3.85836	3.78059	RanBP-type and C3HC4-type zinc finger containing 1
SLC35F2	6289.19	6121	5422.36	3.79859	3.78682	3.73419	solute carrier family 35, member F2
COLGALT1	6284.36	6608	6476.56	3.79826	3.82007	3.81134	collagen beta(1-O)galactosyltransferase 1
ETF1	6276.63	6683	5237.29	3.79773	3.82497	3.71911	eukaryotic translation termination factor 1
FAU	6274.7	5900	6665.73	3.79759	3.77085	3.82385	Finkel-Biskis-Reilly murine sarcoma virus (FBR- MuSV) ubiquitously expressed
FKBP8	6272.77	5683	7131.99	3.79746	3.75458	3.85321	FK506 binding protein 8, 38kDa
ASAP2	6267.93	5941	6094.15	3.79712	3.77386	3.78491	ArfGAP with SH3 domain, ankyrin repeat and PH domain 2
HNRNPF	6259.24	5975	6297.63	3.79652	3.77634	3.79918	heterogeneous nuclear ribonucleoprotein F
TOP1	6245.71	6314	5391.68	3.79558	3.8003	3.73172	topoisomerase (DNA) I
MT-ATP8	6244.74	6379	7529.75	3.79551	3.80475	3.87678	mitochondrially encoded ATP synthase 8
G3BP1	6223.49	6356	5693.32	3.79403	3.80318	3.75537	GTPase activating protein (SH3 domain) binding protein 1
G3BP2	6213.83	6303	5758.76	3.79336	3.79955	3.76033	GTPase activating protein (SH3 domain) binding protein 2
LMAN2	6201.26	6485	7070.64	3.79248	3.81191	3.84946	lectin, mannose-binding 2
CTSL	6197.4	5397	6436.69	3.79221	3.73215	3.80866	cathepsin L
RPS2P5	6196.43	6401	6544.05	3.79214	3.80625	3.81585
KDELR2	6188.7	6285	6588.02	3.7916	3.79831	3.81875	MARCKS-like 1
MARCKSL1	6188.7	6094	7331.38	3.7916	3.7849	3.86519	KDEL (Lys-Asp-Glu-Leu) endoplasmic reticulum protein retention receptor 2
FGFR1	6185.8	5670	7119.72	3.7914	3.75358	3.85246	fibroblast growth factor receptor 1
SNHG1	6173.24	6761	4690.24	3.79051	3.83001	3.6712	small nucleolar RNA host gene 1 (non-protein coding)
MGAT4B	6172.28	5498	7718.91	3.79045	3.7402	3.88756	mannosyl (alpha-1,3-)-glycoprotein beta-1,4-N- acetylglucosaminyltransferase, isozyme B
ACIN1	6171.31	6092	6331.37	3.79038	3.78476	3.8015	apoptotic chromatin condensation inducer 1
ZMYND8	6170.34	6501	5576.76	3.79031	3.81298	3.74638	zinc finger, MYND-type containing 8
NISCH	6166.48	6260	7175.96	3.79004	3.79657	3.85588	nischarin
GLTSCR2	6159.72	6048	7276.17	3.78956	3.78161	3.8619	glioma tumor suppressor candidate region gene 2
CHD2	6157.78	6309	5763.88	3.78942	3.79996	3.76071	chromodomain helicase DNA binding protein 2
CHD2	6157.78	6309	5763.88	3.78942	3.79996	3.76071	chromodomain helicase DNA binding protein 2
KIAA0100	6139.43	5704	6429.53	3.78813	3.75618	3.80818	KIAA0100
SEC63	6136.53	6938	4962.23	3.78792	3.84123	3.69568	SEC63 homolog (S. cerevisiae)
STMN1	6133.63	5906	6005.19	3.78772	3.77129	3.77853	stathmin 1
RAB6A	6127.83	6537	5233.2	3.78731	3.81538	3.71877	RAB6A, member RAS oncogene family
MXRA7	6122.03	5938	5522.56	3.7869	3.77364	3.74214	matrix-remodelling associated 7
DYNC1I2	6117.2	6447	5489.84	3.78655	3.80936	3.73956	dynein, cytoplasmic 1, intermediate chain 2
PIM3	6114.3	7053	7382.51	3.78635	3.84837	3.8682	Pim-3 proto-oncogene, serine/threonine kinase
MAN2C1	6110.44	5669	7083.93	3.78607	3.75351	3.85027	mannosidase, alpha, class 2C, member 1
SWAP70	6095.94	5896	5877.38	3.78504	3.77056	3.76918	SWAP switching B-cell complex 70kDa subunit
CBS	6089.18	6198	5428.49	3.78456	3.79225	3.73468	cystathionine-beta-synthase
CBS	6089.18	6198	5428.49	3.78456	3.79225	3.73468	cystathionine-beta-synthase
RBM5	6084.35	6227	5989.85	3.78421	3.79428	3.77742	RNA binding motif protein 5
SLC25A37	6076.62	5836	6060.4	3.78366	3.76612	3.7825	solute carrier family 25 (mitochondrial iron transporter), member 37
CKAP5	6075.65	6524	5608.46	3.78359	3.81451	3.74884	cytoskeleton associated protein 5
GLCE	6048.6	6243	5461.21	3.78165	3.79539	3.73729	glucuronic acid epimerase
CLU	6041.84	4970	8539.99	3.78117	3.69636	3.93146	clusterin
NBR1	6037.01	6040	5558.35	3.78082	3.78104	3.74495	neighbor of BRCA1 gene 1
GRINA	6033.14	6047	6544.05	3.78054	3.78154	3.81585	glutamate receptor, ionotropic, N-methyl D- aspartate-associated protein 1 (glutamate binding)
SRP72	6033.14	6242	5214.79	3.78054	3.79532	3.71724	signal recognition particle 72kDa
EIF3M	6030.24	6088	5277.16	3.78033	3.78447	3.7224	eukaryotic translation initiation factor 3, subunit M
SH3BP2	6007.05	5900	6266.95	3.77866	3.77085	3.79706	SH3-domain binding protein 2
SRSF1	6007.05	6379	5219.9	3.77866	3.80475	3.71766	serine/arginine-rich splicing factor 1
CSNK1D	5993.52	5863	6216.85	3.77768	3.76812	3.79357	casein kinase 1, delta
PABPN1	5989.66	5352	6411.12	3.7774	3.72852	3.80693	poly(A) binding protein, nuclear 1
IRAK1	5987.73	6062	5684.12	3.77726	3.78262	3.75466	interleukin-1 receptor-associated kinase 1
KRT7	5985.79	6806	4468.36	3.77712	3.83289	3.65015	keratin 7
CDH13	5977.1	6306	5600.28	3.77649	3.79975	3.74821	cadherin 13
ILF2	5968.4	6105	5827.27	3.77586	3.78569	3.76547	interleukin enhancer binding factor 2
H2AFZ	5955.84	6175	4979.61	3.77494	3.79064	3.6972	H2A histone family, member Z
CDKN1A	5941.35	5758	6726.06	3.77389	3.76027	3.82776	cyclin-dependent kinase inhibitor 1A (p21, Cip1)
SF3B2	5940.38	5836	6144.25	3.77381	3.76612	3.78847	splicing factor 3b, subunit 2, 145kDa
RNF10	5930.72	6400	5594.14	3.77311	3.80618	3.74773	ring finger protein 10
PNP	5927.82	5718	5831.36	3.7729	3.75724	3.76577	protein phosphatase 1, regulatory (inhibitor) subunit 14B
PPP1R14B	5927.82	6370	6392.72	3.7729	3.80414	3.80569	purine nucleoside phosphorylase
FXR1	5919.12	5846	6020.53	3.77226	3.76686	3.77963	fragile X mental retardation, autosomal homolog 1
SUN1	5915.26	6182	5968.38	3.77197	3.79113	3.77586	Sad1 and UNC84 domain containing 1
FLI1	5909.46	5395	6220.94	3.77155	3.73199	3.79386	SH3 domain and tetratricopeptide repeats 1
SH3TC1	5909.46	6097	6569.61	3.77155	3.78512	3.81754	Fli-1 proto-oncogene, ETS transcription factor
PFN2	5905.6	5331	5453.03	3.77126	3.72681	3.73664	profilin 2
TUG1	5894	6547	5644.24	3.77041	3.81604	3.75161	taurine up-regulated 1 (non-protein coding)
ARHGEF12	5890.14	5863	5976.56	3.77013	3.76812	3.77645	Rho guanine nucleotide exchange factor (GEF) 12
MYCT1	5890.14	6270	5211.72	3.77013	3.79727	3.71698	UBX domain protein 4
UBXN4	5890.14	6269	5232.17	3.77013	3.7972	3.71868	myc target 1
SUN2	5889.17	6201	6590.06	3.77005	3.79246	3.81889	Sad1 and UNC84 domain containing 2
DYNC1LI2	5870.81	5991	5201.5	3.7687	3.7775	3.71613	dynein, cytoplasmic 1, light intermediate chain 2
MAP1LC3B	5868.88	7429	4384.51	3.76856	3.87093	3.64192	microtubule-associated protein 1 light chain 3 beta
SLFN5	5861.15	7332	4402.92	3.76798	3.86522	3.64374	schlafen family member 5
CERS2	5860.18	5897	5560.4	3.76791	3.77063	3.74511	ceramide synthase 2
PRMT1	5858.25	5745	5640.15	3.76777	3.75929	3.75129	protein arginine methyltransferase 1
UBE2V1	5857.29	5295	5823.18	3.7677	3.72387	3.76516	ubiquitin-conjugating enzyme E2 variant 1
ATN1	5853.42	5324	7505.21	3.76741	3.72624	3.87536	atrophin 1
BMX	5844.73	5114	6404.99	3.76676	3.70876	3.80652	BMX non-receptor tyrosine kinase
KPNA4	5842.79	6139	4863.05	3.76662	3.7881	3.68691	karyopherin alpha 4 (importin alpha 3)
CNN2	5838.93	6120	6059.38	3.76633	3.78675	3.78243	calponin 2
BCR	5835.06	5814	6429.53	3.76605	3.76448	3.80818	breakpoint cluster region
DCTN1	5831.2	5598	6243.43	3.76576	3.74803	3.79542	dynactin 1
HINT1	5828.3	5861	5348.74	3.76554	3.76797	3.72825	histidine triad nucleotide binding protein 1
ARPC5	5822.5	6111	5046.08	3.76511	3.78611	3.70295	sulfatase modifying factor 2
SUMF2	5822.5	5468	5807.84	3.76511	3.73783	3.76401	actin related protein 2/3 complex, subunit 5, 16kDa
FADS1	5819.6	4654	5881.47	3.76489	3.66783	3.76949	fatty acid desaturase 1
RPL7L1	5817.67	6030	5063.46	3.76475	3.78032	3.70445	ribosomal protein L7-like 1
KDELR1	5814.77	5653	6787.41	3.76453	3.75228	3.8317	KDEL (Lys-Asp-Glu-Leu) endoplasmic reticulum protein retention receptor 1
DCBLD2	5811.87	6003	3999.03	3.76432	3.77837	3.60195	discoidin, CUB and LCCL domain containing 2
CBX3	5798.35	5649	5222.97	3.7633	3.75197	3.71792	chromobox homolog 3
ADAM10	5793.52	5621	5445.88	3.76294	3.74981	3.73607	ADAM metallopeptidase domain 10
ZC3H11A	5783.85	5912	5306.82	3.76222	3.77173	3.72483	zinc finger CCCH-type containing 11A
ERG	5782.89	5770	6171.86	3.76214	3.76118	3.79042	v-ets avian erythroblastosis virus E26 oncogene homolog
SMTN	5775.16	5198	7293.55	3.76156	3.71584	3.86294	smoothelin
MFAP2	5773.22	5540	6187.19	3.76142	3.74351	3.79149	synaptojanin 2
SYNJ2	5773.22	5426	6220.94	3.76142	3.73448	3.79386	microfibrillar-associated protein 2
PIR	5767.43	4649	6907.04	3.76098	3.66736	3.83929	pirin (iron-binding nuclear protein)
RAB5C	5752.93	5903	6067.56	3.75989	3.77107	3.78301	RAB5C, member RAS oncogene family
GADD45B	5751	6833	4783.29	3.75974	3.83461	3.67973	growth arrest and DNA-damage-inducible, beta
LEPRE1	5748.1	5209	6935.67	3.75952	3.71675	3.84109	leucine proline-enriched proteoglycan (leprecan) 1
GOLGA8B	5746.17	5911	5384.53	3.75938	3.77166	3.73115	golgin A8 family, member B
FXYD5	5726.85	5874	6262.86	3.75792	3.76893	3.79677	FXYD domain containing ion transport regulator 5
DNM2	5724.91	5613	6338.53	3.75777	3.7492	3.80199	dynamin 2
RAD21	5723.95	5613	4832.37	3.7577	3.7492	3.68416	RAD21 homolog (S. pombe)
GLS	5720.08	5432	5200.47	3.7574	3.73496	3.71604	reticulon 3
RTN3	5720.08	6369	5426.45	3.7574	3.80407	3.73452	glutaminase
CCT2	5717.18	5791	4869.18	3.75718	3.76275	3.68746	chaperonin containing TCP1, subunit 2 (beta)
TALDO1	5713.32	4604	6507.24	3.75689	3.66314	3.8134	transaldolase 1
IER3	5711.39	6243	6277.18	3.75674	3.79539	3.79776	immediate early response 3
FRMD4A	5710.42	5057	5778.19	3.75667	3.70389	3.76179	FERM domain containing 4A
MAGED2	5709.45	5615	6693.34	3.75659	3.74935	3.82564	melanoma antigen family D, 2
TRIM44	5709.45	6054	5144.24	3.75659	3.78204	3.71132	tripartite motif containing 44
EIF3H	5707.52	5768	5663.67	3.75645	3.76103	3.7531	eukaryotic translation initiation factor 3, subunit H
GPI	5704.62	4447	6620.74	3.75623	3.64807	3.82091	glucose-6-phosphate isomerase
PPP2CA	5700.76	5966	4871.23	3.75593	3.77568	3.68764	protein phosphatase 2, catalytic subunit, alpha isozyme
NCSTN	5699.79	5746	6000.08	3.75586	3.75937	3.77816	nicastrin
TAF15	5693.03	5959	5036.87	3.75534	3.77517	3.70216	TAF15 RNA polymerase II, TATA box binding protein (TBP)-associated factor, 68kDa
NT5E	5687.23	6045	4980.64	3.7549	3.7814	3.69728	5'-nucleotidase, ecto (CD73)
PRPF19	5686.26	5608	5198.43	3.75483	3.74881	3.71587	pre-mRNA processing factor 19
PAFAH1B1	5685.3	5762	5015.4	3.75475	3.76057	3.70031	protein phosphatase 1, catalytic subunit, gamma isozyme
PPP1CC	5685.3	5053	5131.97	3.75475	3.70355	3.71028	platelet-activating factor acetylhydrolase 1b, regulatory subunit 1 (45kDa)
PRDX5	5680.47	5503	6088.01	3.75438	3.7406	3.78448	peroxiredoxin 5
NLRP1	5671.77	5252	5977.58	3.75372	3.72032	3.77653	NLR family, pyrin domain containing 1
PAICS	5669.84	5696	4998.02	3.75357	3.75557	3.6988	phosphoribosylaminoimidazole carboxylase, phosphoribosylaminoimidazole succinocarboxamide synthetase
EXT1	5668.87	5926	5213.77	3.7535	3.77276	3.71715	NOP56 ribonucleoprotein
NOP56	5668.87	5337	5304.77	3.7535	3.7273	3.72467	exostosin glycosyltransferase 1
PRDX1	5659.21	5479	6155.5	3.75276	3.7387	3.78926	peroxiredoxin 1
ITGB5	5649.55	4531	7124.83	3.75201	3.65619	3.85277	integrin, beta 5
DCTN2	5644.72	5694	5628.91	3.75164	3.75542	3.75042	dynactin 2 (p50)
RCC2	5642.78	5970	5684.12	3.75149	3.77597	3.75466	regulator of chromosome condensation 2
PRKDC	5637.95	5481	6291.49	3.75112	3.73886	3.79875	protein kinase, DNA-activated, catalytic polypeptide
ZNF207	5636.99	6009	5131.97	3.75105	3.7788	3.71028	zinc finger protein 207
OXA1L	5636.02	5016	6121.75	3.75097	3.70036	3.78688	oxidase (cytochrome c) assembly 1-like
BAZ2A	5633.12	5469	5857.95	3.75075	3.73791	3.76775	bromodomain adjacent to zinc finger domain, 2A
LIMS1	5625.39	6187	4950.98	3.75015	3.79148	3.69469	nardilysin (N-arginine dibasic convertase)
NRD1	5625.39	5399	5486.78	3.75015	3.73231	3.73932	LIM and senescent cell antigen-like domains 1
PFKL	5622.49	5041	7098.25	3.74993	3.70252	3.85115	phosphofructokinase, liver
GLUD1	5616.69	5092	5119.7	3.74948	3.70689	3.70924	glutamate dehydrogenase 1
ANXA6	5610.9	4750	6512.35	3.74903	3.67669	3.81374	annexin A6
RDX	5609.93	5593	4754.66	3.74896	3.74764	3.67712	radixin
SEMA6B	5608	5599	7282.3	3.74881	3.74811	3.86227	sema domain, transmembrane domain (TM), and cytoplasmic domain, (semaphorin) 6B
PNISR	5603.17	5267	5726.04	3.74843	3.72156	3.75785	PNN-interacting serine/arginine-rich protein
MTATP6P1	5599.3	5735	7154.49	3.74813	3.75853	3.85458
SRSF6	5598.34	6026	5290.46	3.74806	3.78003	3.72349	serine/arginine-rich splicing factor 6
MAP7D1	5597.37	5697	5850.79	3.74798	3.75565	3.76721	MAP7 domain containing 1
PAPOLA	5597.37	5674	4830.33	3.74798	3.75389	3.68398	poly(A) polymerase alpha
FAM65A	5596.4	5808	5773.08	3.74791	3.76403	3.76141	family with sequence similarity 65, member A
AZIN1	5591.57	5676	4428.48	3.74753	3.75404	3.64625	antizyme inhibitor 1
QARS	5582.88	4851	6435.66	3.74686	3.68583	3.80859	glutaminyl-tRNA synthetase
CAV2	5577.08	5131	4280.22	3.74641	3.7102	3.63147	caveolin 2
SNRPB	5573.21	5275	5358.96	3.74611	3.72222	3.72908	small nuclear ribonucleoprotein polypeptides B and B1
APMAP	5561.62	5307	5832.38	3.7452	3.72485	3.76585	adipocyte plasma membrane associated protein
PYGB	5559.69	5608	5351.81	3.74505	3.74881	3.7285	phosphorylase, glycogen; brain
MDH2	5552.92	5250	5974.51	3.74452	3.72016	3.7763	malate dehydrogenase 2, NAD (mitochondrial)
JUP	5550.03	5571	7427.5	3.74429	3.74593	3.87084	junction plakoglobin
HMGN2	5549.06	6235	5540.97	3.74422	3.79484	3.74359	high mobility group nucleosomal binding domain 2
SERPINB6	5545.19	5086	5771.03	3.74392	3.70638	3.76125	serpin peptidase inhibitor, clade B (ovalbumin), member 6
NTN4	5541.33	7590	4405.99	3.74361	3.88024	3.64404	netrin 4
TBC1D9B	5535.53	5544	6009.28	3.74316	3.74382	3.77882	TBC1 domain family, member 9B (with GRAM domain)
ERGIC3	5518.14	5492	6145.27	3.74179	3.73973	3.78854	ERGIC and golgi 3
LUZP1	5518.14	5599	5251.6	3.74179	3.74811	3.72029	leucine zipper protein 1
MLLT6	5509.44	5146	6492.92	3.74111	3.71147	3.81244	myeloid/lymphoid or mixed-lineage leukemia (trithorax homolog, Drosophila); translocated to, 6
LRPPRC	5506.54	5443	5151.39	3.74088	3.73584	3.71192	leucine-rich pentatricopeptide repeat containing
TM9SF2	5505.58	6320	5494.96	3.7408	3.80072	3.73996	transmembrane 9 superfamily member 2
CERK	5502.68	5813	5158.55	3.74057	3.7644	3.71253	ceramide kinase
CTSA	5496.88	5212	6419.3	3.74012	3.717	3.80749	cathepsin A
GNB2	5493.98	5339	6501.1	3.73989	3.72746	3.81299	guanine nucleotide binding protein (G protein), beta polypeptide 2
PA2G4	5493.98	5448	5209.68	3.73989	3.73624	3.71681	proliferation-associated 2G4, 38kDa
MAPK1	5493.02	5831	4952.01	3.73981	3.76574	3.69478	mitogen-activated protein kinase 1
MGP	5487.22	5294	4992.91	3.73935	3.72378	3.69835	matrix Gla protein
TMX3	5476.59	5671	4466.31	3.73851	3.75366	3.64995	thioredoxin-related transmembrane protein 3
IFITM2	5470.79	4991	6511.33	3.73805	3.69819	3.81367	interferon induced transmembrane protein 2
COMT	5469.83	6174	5478.6	3.73797	3.79057	3.73867	ELOVL fatty acid elongase 5
ELOVL5	5469.83	5065	5499.05	3.73797	3.70458	3.74029	catechol-O-methyltransferase
EMC1	5469.83	5742	5401.91	3.73797	3.75906	3.73255	ER membrane protein complex subunit 1
ACSL3	5460.17	4944	5683.1	3.73721	3.69408	3.75459	acyl-CoA synthetase long-chain family member 3
FAM43A	5456.3	6300	6484.74	3.7369	3.79934	3.81189	family with sequence similarity 43, member A
SDPR	5451.47	5812	5433.61	3.73651	3.76433	3.73509	serum deprivation response
SEC11A	5451.47	5620	5031.76	3.73651	3.74974	3.70172	SEC11 homolog A (S. cerevisiae)
HCLS1	5447.6	5442	5214.79	3.73621	3.73576	3.71724	hematopoietic cell-specific Lyn substrate 1
LTA4H	5440.84	5092	5712.75	3.73567	3.70689	3.75685	leukotriene A4 hydrolase
ARHGAP24	5426.35	5903	4944.85	3.73451	3.77107	3.69415	Rho GTPase activating protein 24
DOCK1	5424.42	5430	5358.96	3.73435	3.7348	3.72908	dedicator of cytokinesis 1
HK1	5422.48	4965	5675.94	3.7342	3.69592	3.75404	hexokinase 1
RNF213	5418.62	4858	6383.52	3.73389	3.68646	3.80506	ring finger protein 213
TNFSF4	5417.65	5508	4407.01	3.73381	3.74099	3.64414	tumor necrosis factor (ligand) superfamily, member 4
ABLIM3	5416.69	5491	5237.29	3.73373	3.73965	3.71911	zinc finger with KRAB and SCAN domains 1
ZKSCAN1	5416.69	5351	5262.85	3.73373	3.72843	3.72122	actin binding LIM protein family, member 3
CCNG1	5415.72	4464	5659.58	3.73366	3.64972	3.75278	cyclin G1
SUPT16H	5414.75	5579	5067.55	3.73358	3.74656	3.7048	suppressor of Ty 16 homolog (S. cerevisiae)
ETS2	5400.26	5528	4905.99	3.73241	3.74257	3.69073	neurobeachin-like 2
NBEAL2	5400.26	4391	6923.4	3.73241	3.64256	3.84032	v-ets avian erythroblastosis virus E26 oncogene homolog 2
WDFY1	5390.6	5585	4398.83	3.73164	3.74702	3.64334	WD repeat and FYVE domain containing 1
SLC4A7	5387.7	5387	4551.18	3.7314	3.73135	3.65812	solute carrier family 4, sodium bicarbonate cotransporter, member 7
STK24	5382.87	6213	4567.54	3.73101	3.7933	3.65968	serine/threonine kinase 24
PARVB	5378.04	5041	5529.72	3.73062	3.70252	3.7427	parvin, beta
MALAT1	5374.17	5413	5822.16	3.73031	3.73344	3.76508	metastasis associated lung adenocarcinoma transcript 1 (non-protein coding)
BCL2L1	5373.2	4990	5215.81	3.73023	3.6981	3.71732	BCL2-like 1
CDC42SE1	5373.2	5436	4785.34	3.73023	3.73528	3.67991	CDC42 small effector 1
ZNF146	5370.31	5590	4285.33	3.73	3.74741	3.63198	zinc finger protein 146
JOSD1	5356.78	5521	4741.37	3.7289	3.74202	3.6759	TRIO and F-actin binding protein
TRIOBP	5356.78	5282	5595.16	3.7289	3.7228	3.74781	Josephin domain containing 1
UGGT1	5355.81	5510	5432.58	3.72883	3.74115	3.73501	UDP-glucose glycoprotein glucosyltransferase 1
ARPP19	5344.22	5441	4737.28	3.72788	3.73568	3.67553	cAMP-regulated phosphoprotein, 19kDa
INPPL1	5341.32	5447	5544.04	3.72765	3.73616	3.74383	inositol polyphosphate phosphatase-like 1
PPP1CB	5341.32	5527	4222.96	3.72765	3.74249	3.62562	protein phosphatase 1, catalytic subunit, beta isozyme
CREB3L2	5335.52	5761	5167.75	3.72718	3.7605	3.7133	cAMP responsive element binding protein 3-like 2
SPCS3	5327.79	5653	4570.61	3.72655	3.75228	3.65997	signal peptidase complex subunit 3 homolog (S. cerevisiae)
FDPS	5320.06	4520	6884.55	3.72592	3.65514	3.83788	farnesyl diphosphate synthase
SRP9	5320.06	5036	4290.44	3.72592	3.70209	3.6325	signal recognition particle 9kDa
BASP1	5317.16	5237	5114.58	3.72568	3.71908	3.70881	brain abundant, membrane attached signal protein 1
GHITM	5316.2	6074	4246.48	3.7256	3.78347	3.62803	phosphoglycerate mutase 1 (brain)
PGAM1	5316.2	5164	5576.76	3.7256	3.71299	3.74638	ribosomal L1 domain containing 1
RSL1D1	5316.2	5528	4719.9	3.7256	3.74257	3.67393	growth hormone inducible transmembrane protein
ZFR	5315.23	5490	4465.29	3.72552	3.73957	3.64985	zinc finger RNA binding protein
ATHL1	5313.3	4869	6203.56	3.72536	3.68744	3.79264	ATH1, acid trehalase-like 1 (yeast)
FAM168B	5309.43	5717	4623.78	3.72505	3.75717	3.665	family with sequence similarity 168, member B
AP1B1	5300.74	5134	6245.48	3.72434	3.71046	3.79557	adaptor-related protein complex 1, beta 1 subunit
FBN1	5299.77	5281	6355.91	3.72426	3.72272	3.80318	fibrillin 1
WHSC1	5299.77	5196	4997	3.72426	3.71567	3.69871	Wolf-Hirschhorn syndrome candidate 1
APH1A	5297.84	5604	5213.77	3.7241	3.7485	3.71715	APH1A gamma secretase subunit
GSTO1	5296.87	5304	5172.87	3.72402	3.7246	3.71373	glutathione S-transferase omega 1
SH3GLB1	5292.04	5519	4834.42	3.72362	3.74186	3.68434	SH3-domain GRB2-like endophilin B1
RAB1B	5277.55	4932	6185.15	3.72243	3.69302	3.79135	RAB1B, member RAS oncogene family
SLC16A3	5275.62	5226	5129.92	3.72227	3.71817	3.71011	solute carrier family 16 (monocarboxylate transporter), member 3
UQCRC2	5267.89	5045	4953.03	3.72164	3.70286	3.69487	ubiquinol-cytochrome c reductase core protein II
DHX15	5260.16	5490	4717.85	3.721	3.73957	3.67374	DEAH (Asp-Glu-Ala-His) box helicase 15
ABCA3	5256.29	5211	6269	3.72068	3.71692	3.7972	ATP-binding cassette, sub-family A (ABC1), member 3
KARS	5256.29	5194	4911.11	3.72068	3.7155	3.69118	splicing factor 3b, subunit 3, 130kDa
SF3B3	5256.29	5295	5381.46	3.72068	3.72387	3.7309	lysyl-tRNA synthetase
FLOT1	5251.46	5826	5003.13	3.72028	3.76537	3.69924	flotillin 1
S100A11	5241.8	5727	4846.69	3.71948	3.75793	3.68544	S100 calcium binding protein A11
UBR5	5235.03	5565	5155.48	3.71892	3.74547	3.71227	ubiquitin protein ligase E3 component n-recognin 5
FYN	5232.14	5907	4944.85	3.71868	3.77137	3.69415	FYN proto-oncogene, Src family tyrosine kinase
PSMD7	5224.41	5338	4343.61	3.71804	3.72738	3.63785	proteasome (prosome, macropain) 26S subunit, non- ATPase, 7
HEG1	5223.44	4959	5695.37	3.71796	3.69539	3.75552	heart development protein with EGF-like domains 1
DIAPH1	5220.54	5263	5072.66	3.71772	3.72123	3.70524	diaphanous-related formin 1
TRPC4AP	5213.78	5286	5318.06	3.71715	3.72313	3.72575	transient receptor potential cation channel, subfamily C, member 4 associated protein
ADAMTS4	5204.11	4099	7118.7	3.71635	3.61268	3.8524	ADAM metallopeptidase with thrombospondin type 1 motif, 4
PPP1R3B	5204.11	6313	4534.82	3.71635	3.80024	3.65656	protein phosphatase 1, regulatory subunit 3B
ARGLU1	5202.18	4996	5448.94	3.71619	3.69862	3.73631	arginine and glutamate rich 1
RAB10	5197.35	5624	4524.6	3.71578	3.75005	3.65558	RAB10, member RAS oncogene family
EIF4G3	5189.62	5261	5092.09	3.71514	3.72107	3.7069	eukaryotic translation initiation factor 4 gamma, 3
TCN2	5187.69	4580	5827.27	3.71497	3.66087	3.76547	transcobalamin II
GPR107	5181.89	5291	4710.69	3.71449	3.72354	3.67308	G protein-coupled receptor 107
DLC1	5179.96	6040	4300.67	3.71433	3.78104	3.63354	FOS-like antigen 2
FOSL2	5179.96	5822	4798.63	3.71433	3.76507	3.68112	DLC1 Rho GTPase activating protein
OPTN	5170.3	5405	4393.72	3.71352	3.7328	3.64283	optineurin
VDAC2	5166.43	5347	4564.48	3.71319	3.72811	3.65939	voltage-dependent anion channel 2
TSPO	5162.57	4893	6091.08	3.71287	3.68958	3.78469	translocator protein (18kDa)
SRPX2	5161.6	5704	4707.63	3.71278	3.75618	3.6728	sushi-repeat containing protein, X-linked 2
NABP1	5159.67	5269	4253.63	3.71262	3.72173	3.62876	nucleic acid binding protein 1
EXT2	5154.84	5011	5427.47	3.71221	3.69992	3.7346	exostosin glycosyltransferase 2
MTHFD1L	5146.14	5532	4363.04	3.71148	3.74288	3.63979	methylenetetrahydrofolate dehydrogenase (NADP+ dependent) 1-like
SNAP23	5138.41	5200	4522.55	3.71083	3.716	3.65538	synaptosomal-associated protein, 23kDa
GIT1	5135.51	5205	5265.92	3.71058	3.71642	3.72147	G protein-coupled receptor kinase interacting ArfGAP 1
STRAP	5134.55	4916	4604.35	3.7105	3.69161	3.66317	serine/threonine kinase receptor associated protein
CDC27	5129.72	5510	4157.52	3.71009	3.74115	3.61883	cell division cycle 27
VAPA	5123.92	5345	4423.37	3.7096	3.72795	3.64575	VAMP (vesicle-associated membrane protein)- associated protein A, 33kDa
TCF12	5122.95	5322	4196.37	3.70952	3.72607	3.62287	transcription factor 12
DDX42	5121.02	5230	4719.9	3.70936	3.7185	3.67393	DEAD (Asp-Glu-Ala-Asp) box helicase 42
SETD5	5117.15	5178	4898.84	3.70903	3.71416	3.69009	SET domain containing 5
NGFRAP1	5112.32	5028	5230.13	3.70862	3.7014	3.71851	nerve growth factor receptor (TNFRSF16) associated protein 1
RBM6	5110.39	4834	5067.55	3.70845	3.68431	3.7048	RNA binding motif protein 6
RSL24D1	5110.39	5522	4067.54	3.70845	3.7421	3.60933	ribosomal L24 domain containing 1
PARP4	5106.53	4918	4913.15	3.70813	3.69179	3.69136	poly (ADP-ribose) polymerase family, member 4
NOLC1	5102.66	4746	4431.55	3.7078	3.67633	3.64656	nucleolar and coiled-body phosphoprotein 1
XPO6	5099.76	5376	4608.44	3.70755	3.73046	3.66355	exportin 6
CPNE1	5090.1	4774	5046.08	3.70673	3.67888	3.70295	copine I
ARF6	5089.13	5028	4438.71	3.70664	3.7014	3.64726	ADP-ribosylation factor 6
S100A10	5088.17	4743	5495.98	3.70656	3.67605	3.74005	S100 calcium binding protein A10
MAZ	5084.3	5033	5779.21	3.70623	3.70183	3.76187	MYC-associated zinc finger protein (purine-binding transcription factor)
PBX2	5075.61	5174	5153.44	3.70549	3.71383	3.7121	pre-B-cell leukemia homeobox 2
NUMB	5072.71	4941	4881.45	3.70524	3.69381	3.68855	numb homolog (Drosophila)
SNRPN	5064.98	5304	4620.71	3.70458	3.7246	3.66471	small nuclear ribonucleoprotein polypeptide N
UBE2R2	5060.15	4970	4914.17	3.70416	3.69636	3.69145	ubiquitin-conjugating enzyme E2R 2
CLDN5	5059.18	4599	6505.19	3.70408	3.66266	3.81326	claudin 5
FERMT3	5059.18	5042	4567.54	3.70408	3.7026	3.65968	fermitin family member 3
COL8A1	5056.28	4702	5201.5	3.70383	3.67228	3.71613	collagen, type VIII, alpha 1
GOT2	5056.28	4635	5069.59	3.70383	3.66605	3.70497	glutamic-oxaloacetic transaminase 2, mitochondrial
STIP1	5052.42	5062	4961.21	3.7035	3.70432	3.69559	stress-induced phosphoprotein 1
DNMBP	5048.55	5206	5060.39	3.70317	3.7165	3.70418	dynamin binding protein
KLC1	5046.62	5059	4861	3.703	3.70406	3.68673	kinesin light chain 1
PAK2	5045.65	5161	4485.74	3.70292	3.71273	3.65183	p21 protein (Cdc42/Rac)-activated kinase 2
ERCC2	5040.82	4312	4598.22	3.7025	3.63468	3.66259	pyrroline-5-carboxylate reductase 1
PYCR1	5040.82	5270	4733.19	3.7025	3.72181	3.67515	excision repair cross-complementation group 2
PPM1G	5037.92	4810	4980.64	3.70225	3.68215	3.69728	protein phosphatase, Mg2+/Mn2+ dependent, 1G
GGT5	5035.02	4323	5842.61	3.702	3.63579	3.76661	gamma-glutamyltransferase 5
BMPR2	5033.09	5125	4999.04	3.70183	3.70969	3.69889	bone morphogenetic protein receptor, type II (serine/threonine kinase)
STRN4	5025.36	4933	5521.54	3.70117	3.69311	3.74206	striatin, calmodulin binding protein 4
AHCYL1	5023.43	4496	4961.21	3.701	3.65283	3.69559	adenosylhomocysteinase-like 1
WDR82	5017.63	5378	4790.45	3.7005	3.73062	3.68038	WD repeat domain 82
YWHAH	5017.63	5452	4341.57	3.7005	3.73656	3.63765	tyrosine 3-monooxygenase/tryptophan 5-monooxygenase activation protein, eta
HTRA1	5013.77	5365	5378.39	3.70016	3.72957	3.73065	HtrA serine peptidase 1
HEXA	5011.84	4957	5079.82	3.7	3.69522	3.70585	SEC13 homolog (S. cerevisiae)
SEC13	5011.84	4759	5227.06	3.7	3.67752	3.71826	hexosaminidase A (alpha polypeptide)
RANBP2	5010.87	5492	5099.25	3.69991	3.73973	3.70751	RAN binding protein 2
ITGA10	5001.21	3873	5951	3.69907	3.58805	3.77459	integrin, alpha 10
ASXL1	4999.27	4970	4991.88	3.69891	3.69636	3.69826	additional sex combs like transcriptional regulator 1
PERP	4999.27	4496	4796.58	3.69891	3.65283	3.68093	PERP, TP53 apoptosis effector
FMNL3	4994.44	4672	5246.49	3.69849	3.6695	3.71987	formin-like 3
RELA	4993.48	5017	5053.23	3.6984	3.70044	3.70357	transcription factor 4
TCF4	4993.48	5094	5162.64	3.6984	3.70706	3.71287	v-rel avian reticuloendotheliosis viral oncogene homolog A
SMARCD1	4991.54	5023	4904.97	3.69823	3.70096	3.69064	SWI/SNF related, matrix associated, actin dependent regulator of chromatin, subfamily d, member 1
PTP4A1	4988.65	5330	4029.7	3.69798	3.72673	3.60527	protein tyrosine phosphatase type IVA, member 1
HMGA2	4984.78	4798	4321.12	3.69765	3.68106	3.6356	high mobility group AT-hook 2
ANXA11	4976.08	5102	5183.09	3.69689	3.70774	3.71459	annexin A11
CELF1	4976.08	5154	4407.01	3.69689	3.71214	3.64414	CUGBP, Elav-like family member 1
ELOVL1	4972.22	5047	4913.15	3.69655	3.70303	3.69136	ELOVL fatty acid elongase 1
IGF2BP3	4970.29	4384	4777.16	3.69638	3.64187	3.67917	insulin-like growth factor 2 mRNA binding protein 3
CPSF1	4966.42	4683	6020.53	3.69604	3.67052	3.77963	cleavage and polyadenylation specific factor 1, 160kDa
TMOD3	4963.52	5331	4487.79	3.69579	3.72681	3.65203	tropomodulin 3 (ubiquitous)
ITPR2	4955.79	4799	4696.38	3.69511	3.68115	3.67176	inositol 1,4,5-trisphosphate receptor, type 2
ADAM17	4953.86	5478	4116.62	3.69494	3.73862	3.61454	ADAM metallopeptidase domain 17
NRBP1	4952.9	5424	4867.14	3.69486	3.73432	3.68727	nuclear receptor binding protein 1
HM13	4945.17	5365	5141.17	3.69418	3.72957	3.71106	histocompatibility (minor) 13
SAMD4A	4942.27	5691	3985.74	3.69393	3.75519	3.60051	sterile alpha motif domain containing 4A
ACTR1A	4938.4	4722	5329.31	3.69359	3.67413	3.72667	ARP1 actin-related protein 1 homolog A, centractin alpha (yeast)
FRMD6	4937.44	5187	3600.25	3.6935	3.71492	3.55633	FERM domain containing 6
EZR	4934.54	4626	4998.02	3.69325	3.66521	3.6988	ezrin
ZNF664	4929.71	5174	4623.78	3.69282	3.71383	3.665	zinc finger protein 664
MIF	4924.87	4788	5897.83	3.6924	3.68015	3.77069	macrophage migration inhibitory factor (glycosylation-inhibiting factor)
GNAI3	4923.91	5235	4132.98	3.69231	3.71892	3.61626	guanine nucleotide binding protein (G protein), alpha inhibiting activity polypeptide 3
AKR1B1	4921.98	4145	5180.02	3.69214	3.61752	3.71433	aldo-keto reductase family 1, member B1 (aldose reductase)
TANC1	4921.98	5101	4918.26	3.69214	3.70766	3.69181	tetratricopeptide repeat, ankyrin repeat and coiled-coil containing 1
EIF3J	4918.11	5487	3902.91	3.6918	3.73933	3.59139	eukaryotic translation initiation factor 3, subunit J
PLXNB2	4914.25	4955	5826.25	3.69146	3.69504	3.76539	plexin B2
SH3GL1	4912.31	4552	5574.71	3.69129	3.6582	3.74622	SH3-domain GRB2-like 1
PARVA	4911.35	5068	4719.9	3.6912	3.70484	3.67393	parvin, alpha
UBAP2L	4907.48	4858	4948.94	3.69086	3.68646	3.69451	ubiquitin associated protein 2-like
IL13RA1	4906.52	5121	4239.32	3.69077	3.70935	3.6273	interleukin 13 receptor, alpha 1
RALB	4887.19	4526	5114.58	3.68906	3.65571	3.70881	v-ral simian leukemia viral oncogene homolog B
PCM1	4885.26	5446	4464.27	3.68889	3.73608	3.64975	taxilin alpha
TXLNA	4885.26	4839	4622.76	3.68889	3.68476	3.6649	pericentriolar material 1
TNFRSF12A	4882.36	5165	4467.34	3.68863	3.71307	3.65005	tumor necrosis factor receptor superfamily, member 12A
ARHGEF28	4879.46	5476	4295.56	3.68837	3.73846	3.63302	Rho guanine nucleotide exchange factor (GEF) 28
COPB2	4878.5	5189	4649.34	3.68829	3.71508	3.66739	coatomer protein complex, subunit beta 2 (beta prime)
MBNL2	4878.5	4951	4131.95	3.68829	3.69469	3.61616	muscleblind-like splicing regulator 2
SIN3B	4877.53	5160	5450.99	3.6882	3.71265	3.73648	SIN3 transcription regulator family member B
ARPC1A	4875.6	4492	4635.03	3.68803	3.65244	3.66605	actin related protein 2/3 complex, subunit 1A, 41kDa
ABCE1	4865.93	4775	4011.3	3.68717	3.67897	3.60328	PDS5, regulator of cohesion maintenance, homolog A (S. cerevisiae)
PDS5A	4865.93	5178	4344.64	3.68717	3.71416	3.63795	ATP-binding cassette, sub-family E (OABP), member 1
SLC2A3	4864.97	4687	4466.31	3.68708	3.67089	3.64995	solute carrier family 2 (facilitated glucose transporter), member 3
GLO1	4858.2	4563	4431.55	3.68648	3.65925	3.64656	glyoxalase I
DCHS1	4857.24	4956	5787.39	3.68639	3.69513	3.76248	dachsous cadherin-related 1
ATP6AP2	4856.27	4482	4487.79	3.6863	3.65147	3.65203	ATPase, H+ transporting, lysosomal accessory protein 2
COL4A5	4843.71	4114	5779.21	3.68518	3.61426	3.76187	collagen, type IV, alpha 5
REEP5	4840.81	5670	4322.14	3.68492	3.75358	3.6357	receptor accessory protein 5
SEC24D	4839.85	6128	4102.3	3.68483	3.78732	3.61303	SEC24 family member D
RAB1A	4838.88	4890	4143.2	3.68474	3.68931	3.61734	RAB1A, member RAS oncogene family
WDR6	4837.91	4850	5081.86	3.68466	3.68574	3.70602	WD repeat domain 6
SRP14	4836.95	4458	4970.41	3.68457	3.64914	3.69639	signal recognition particle 14kDa (homologous Alu RNA binding protein)
SEL1L	4831.15	6196	4362.02	3.68405	3.79211	3.63969	valyl-tRNA synthetase
VARS	4831.15	4541	5154.46	3.68405	3.65715	3.71218	sel-1 suppressor of lin-12-like (C. elegans)
USP25	4830.18	4936	4124.8	3.68396	3.69338	3.6154	ubiquitin specific peptidase 25
SLC39A7	4829.22	5266	4496.99	3.68388	3.72148	3.65292	solute carrier family 39 (zinc transporter), member 7
HEXB	4827.29	4237	4992.91	3.6837	3.62706	3.69835	hexosaminidase B (beta polypeptide)
CEBPG	4824.39	5128	3504.13	3.68344	3.70995	3.54458	signal transducer and activator of transcription 3 (acute-phase response factor)
STAT3	4824.39	5103	5181.05	3.68344	3.70783	3.71442	CCAAT/enhancer binding protein (C/EBP), gamma
COL27A1	4822.45	4490	5536.88	3.68327	3.65225	3.74327	collagen, type XXVII, alpha 1
SP100	4815.69	5117	3956.08	3.68266	3.70902	3.59727	thyroid hormone receptor associated protein 3
THRAP3	4815.69	4920	4890.66	3.68266	3.69197	3.68937	SP100 nuclear antigen
FKBP9	4807.96	4396	5200.47	3.68196	3.64306	3.71604	FK506 binding protein 9, 63 kDa
INF2	4806.03	4521	6036.89	3.68179	3.65523	3.78081	inverted formin, FH2 and WH2 domain containing
FEZ2	4799.26	4426	3895.75	3.68117	3.64601	3.59059	fasciculation and elongation protein zeta 2 (zygin II)
NCOR1	4798.3	5079	4366.11	3.68109	3.70578	3.64009	SMG5 nonsense mediated mRNA decay factor
SMG5	4798.3	5001	4418.26	3.68109	3.69906	3.64525	nuclear receptor corepressor 1
AKT1	4795.4	4621	5196.38	3.68082	3.66474	3.7157	v-akt murine thymoma viral oncogene homolog 1
HMGB2	4790.57	5662	3848.72	3.68039	3.75297	3.58532	high mobility group box 2
SRSF2	4789.6	5178	4901.9	3.6803	3.71416	3.69036	serine/arginine-rich splicing factor 2
AKT3	4786.7	4868	4201.48	3.68004	3.68735	3.6234	metastasis associated 1
MTA1	4786.7	4843	5437.7	3.68004	3.68511	3.73541	v-akt murine thymoma viral oncogene homolog 3
COPG1	4784.77	5462	4949.96	3.67986	3.73735	3.6946	coatomer protein complex, subunit gamma 1
TECPR1	4782.84	4152	5464.28	3.67969	3.61826	3.73753	tectonin beta-propeller repeat containing 1
AK2	4776.07	4885	4033.79	3.67907	3.68886	3.60571	adenylate kinase 2
SDHA	4773.18	4037	5411.11	3.67881	3.60606	3.73329	succinate dehydrogenase complex, subunit A, flavoprotein (Fp)
CDK4	4768.35	5031	4614.58	3.67837	3.70165	3.66413	cyclin-dependent kinase 4
FAM69B	4766.41	4408	6207.65	3.67819	3.64424	3.79293	family with sequence similarity 69, member B
SVIL	4766.41	4318	5476.55	3.67819	3.63528	3.73851	supervillin
USP9X	4761.58	4909	4715.81	3.67775	3.69099	3.67356	ubiquitin specific peptidase 9, X-linked
GRAMD1A	4759.65	4409	5680.03	3.67757	3.64434	3.75435	GRAM domain containing 1A
STAU1	4756.75	4653	4732.17	3.67731	3.66773	3.67506	staufen double-stranded RNA binding protein 1
RAB11A	4754.82	4630	4823.17	3.67713	3.66558	3.68333	RAB11A, member RAS oncogene family
ATP2C1	4752.89	4906	4278.17	3.67696	3.69073	3.63126	ATPase, Ca++ transporting, type 2C, member 1
HYI	4749.99	4881	4598.22	3.67669	3.68851	3.66259	hydroxypyruvate isomerase (putative)
SPAG9	4749.99	4820	4505.17	3.67669	3.68305	3.65371	sperm associated antigen 9
VAMP3	4745.16	4877	4584.93	3.67625	3.68815	3.66133	vesicle-associated membrane protein 3
ATP5E	4739.36	4886	4443.82	3.67572	3.68895	3.64776	HECT domain containing E3 ubiquitin protein ligase 1
HECTD1	4739.36	4943	4748.53	3.67572	3.69399	3.67656	ATP synthase, H+ transporting, mitochondrial F1 complex, epsilon subunit
PAWR	4738.39	4780	3793.5	3.67563	3.67943	3.57904	PRKC, apoptosis, WT1, regulator
CGGBP1	4735.49	5045	3763.85	3.67537	3.70286	3.57563	RAB13, member RAS oncogene family
RAB13	4735.49	4407	4745.46	3.67537	3.64414	3.67628	tumor necrosis factor (ligand) superfamily, member 15
TNFSF15	4735.49	4883	4628.89	3.67537	3.68869	3.66548	CGG triplet repeat binding protein 1
RPS6KA3	4732.59	4564	4675.93	3.6751	3.65935	3.66987	ribosomal protein S6 kinase, 90kDa, polypeptide 3
ILK	4730.66	4876	4333.39	3.67492	3.68806	3.63683	integrin-linked kinase
SNX5	4724.86	5059	4079.81	3.67439	3.70406	3.61064	ubiquitin specific peptidase 7 (herpes virus- associated)
USP7	4724.86	4847	4431.55	3.67439	3.68547	3.64656	sorting nexin 5
GABARAP	4723.9	4849	4946.89	3.6743	3.68565	3.69433	integrator complex subunit 3
INTS3	4723.9	4695	5244.44	3.6743	3.67164	3.7197	GABA(A) receptor-associated protein
ZFAND5	4722.93	4815	4271.02	3.67421	3.6826	3.63053	zinc finger, AN1-type domain 5
OCIAD1	4721	4877	4127.86	3.67403	3.68815	3.61573	OCIA domain containing 1
IER2	4718.1	4503	5415.2	3.67377	3.6535	3.73361	immediate early response 2
ARF3	4716.17	4792	4595.15	3.67359	3.68052	3.6623	ADP-ribosylation factor 3
VEGFA	4712.3	5580	4003.12	3.67323	3.74663	3.6024	vascular endothelial growth factor A
TRAP1	4699.74	3905	4717.85	3.67207	3.59162	3.67374	TNF receptor-associated protein 1
TMEM59	4693.95	4945	4496.99	3.67154	3.69417	3.65292	transmembrane protein 59
PPP2R2A	4687.18	5025	3941.77	3.67091	3.70114	3.59569	protein phosphatase 2, regulatory subunit B, alpha
AFF4	4686.22	5008	3867.12	3.67082	3.69966	3.58739	AF4/FMR2 family, member 4
CYFIP1	4684.28	4091	4836.46	3.67064	3.61183	3.68453	cytoplasmic FMR1 interacting protein 1
ANAPC5	4681.38	4694	4579.81	3.67037	3.67154	3.66085	anaphase promoting complex subunit 5
DLST	4680.42	4662	4303.74	3.67028	3.66857	3.63385	dihydrolipoamide S-succinyltransferase (E2 component of 2-oxo-glutarate complex)
CAPN1	4678.49	4139	5422.36	3.67011	3.6169	3.73419	calpain 1, (mu/I) large subunit
BUB3	4677.52	4847	3826.22	3.67002	3.68547	3.58277	BUB3 mitotic checkpoint protein
GUK1	4674.62	4638	5086.98	3.66975	3.66633	3.70646	guanylate kinase 1
TMEM132A	4673.65	4319	5522.56	3.66966	3.63538	3.74214	transmembrane protein 132A
ZNF609	4673.65	4717	4319.07	3.66966	3.67367	3.63539	zinc finger protein 609
MMS19	4671.72	4092	4870.2	3.66948	3.61194	3.68755	MMS19 nucleotide excision repair homolog (S. cerevisiae)
RPS26	4669.79	4653	4713.76	3.6693	3.66773	3.67337	ribosomal protein S26
PSMD8	4661.09	5025	4413.14	3.66849	3.70114	3.64475	proteasome (prosome, macropain) 26S subunit, non- ATPase, 8
PARP1	4660.13	4100	4886.56	3.6684	3.61278	3.689	poly (ADP-ribose) polymerase 1
FAM60A	4659.16	4863	3826.22	3.66831	3.6869	3.58277	family with sequence similarity 60, member A
CHCHD2	4658.19	4621	4549.14	3.66822	3.66474	3.65793	coiled-coil-helix-coiled-coil-helix domain containing 2
LSM14A	4658.19	4966	4301.69	3.66822	3.69601	3.63364	LSM14A, SCD6 homolog A (S. cerevisiae)
JMJD1C	4653.36	4539	4248.52	3.66777	3.65696	3.62824	TNFAIP3 interacting protein 1
TNIP1	4653.36	4217	4483.7	3.66777	3.625	3.65164	jumonji domain containing 1C
SEC23A	4648.53	5055	4191.26	3.66732	3.70372	3.62234	Sec23 homolog A (S. cerevisiae)
PLEKHG5	4638.87	4485	5626.86	3.66641	3.65176	3.75027	pleckstrin homology domain containing, family G (with RhoGef domain) member 5
UBE2E1	4635.01	4944	3580.82	3.66605	3.69408	3.55398	ubiquitin-conjugating enzyme E2E 1
HNRNPAB	4633.07	4458	4512.33	3.66587	3.64914	3.6544	heterogeneous nuclear ribonucleoprotein A/B
JAM3	4633.07	4623	4438.71	3.66587	3.66492	3.64726	junctional adhesion molecule 3
ATF6	4631.14	5483	4124.8	3.66569	3.73902	3.6154	discs, large (Drosophila) homolog-associated protein 4
DLGAP4	4631.14	4318	5180.02	3.66569	3.63528	3.71433	activating transcription factor 6
TUBB4B	4630.17	4524	4912.13	3.6656	3.65552	3.69127	tubulin, beta 4B class IVb
HNRNPH3	4623.41	4925	3837.47	3.66496	3.69241	3.58405	heterogeneous nuclear ribonucleoprotein H3 (2H9)
RPL22L1	4622.44	5124	3385.52	3.66487	3.70961	3.52963	ribosomal protein L22-like 1
HNRNPA0	4620.51	4724	4822.15	3.66469	3.67431	3.68324	heterogeneous nuclear ribonucleoprotein A0
DDX24	4618.58	4627	4342.59	3.66451	3.6653	3.63775	DEAD (Asp-Glu-Ala-Asp) box helicase 24
SLC35E2B	4611.82	4515	4768.98	3.66387	3.65466	3.67843	solute carrier family 35, member E2B
CTBP2	4605.05	4672	3823.16	3.66323	3.6695	3.58242	ubiquitin-conjugating enzyme E2G 2
UBE2G2	4605.05	4603	4291.47	3.66323	3.66304	3.63261	C-terminal binding protein 2
TCF3	4591.52	4723	5343.63	3.66196	3.67422	3.72784	transcription factor 3
NPC1	4587.66	3642	5035.85	3.66159	3.56134	3.70207	Niemann-Pick disease, type C1
EPB41L2	4586.69	4829	4301.69	3.6615	3.68386	3.63364	erythrocyte membrane protein band 4.1-like 2
CMTM6	4585.73	4539	4514.37	3.66141	3.65696	3.6546	CKLF-like MARVEL transmembrane domain containing 6
HAX1	4584.76	5239	3731.13	3.66132	3.71925	3.57184	spermatogenesis associated, serine-rich 2
SPATS2	4584.76	4058	3963.24	3.66132	3.60831	3.59805	HCLS1 associated protein X-1
MPZL1	4575.1	4690	4524.6	3.6604	3.67117	3.65558	myelin protein zero-like 1
SNX9	4571.23	4647	4299.65	3.66003	3.66717	3.63343	sorting nexin 9
ITPRIP	4570.27	4593	4431.55	3.65994	3.6621	3.64656	tumor necrosis factor receptor superfamily, member 1A
TNFRSF1A	4570.27	4307	5123.79	3.65994	3.63417	3.70959	inositol 1,4,5-trisphosphate receptor interacting protein
UBP1	4570.27	4813	4126.84	3.65994	3.68242	3.61562	upstream binding protein 1 (LBP-1a)
ANO6	4565.44	4619	4717.85	3.65948	3.66455	3.67374	anoctamin 6
RAD23A	4565.44	4485	4269.99	3.65948	3.65176	3.63043	RAD23 homolog A (S. cerevisiae)
SLC9A1	4564.47	4775	4557.32	3.65939	3.67897	3.65871	solute carrier family 9, subfamily A (NHE1, cation proton antiporter 1), member 1
NPEPPS	4562.54	4649	4604.35	3.65921	3.66736	3.66317	aminopeptidase puromycin sensitive
LDB2	4557.71	3763	5279.21	3.65875	3.57553	3.72257	LIM domain binding 2
GIMAP4	4556.74	4016	4829.3	3.65865	3.60379	3.68388	GTPase, IMAP family member 4
PITRM1	4556.74	4540	4430.53	3.65865	3.65706	3.64646	pitrilysin metallopeptidase 1
APEX1	4552.88	4125	4946.89	3.65829	3.61542	3.69433	APEX nuclease (multifunctional DNA repair enzyme) 1
PHC2	4552.88	4335	4742.39	3.65829	3.63699	3.676	polyhomeotic homolog 2 (Drosophila)
SUMO2	4545.15	4111	4345.66	3.65755	3.61395	3.63806	small ubiquitin-like modifier 2
LYVE1	4543.21	3670	5333.4	3.65736	3.56467	3.727	lymphatic vessel endothelial hyaluronan receptor 1
ASPH	4541.28	4209	4383.49	3.65718	3.62418	3.64182	aspartate beta-hydroxylase
NDUFS2	4538.38	4262	4482.67	3.6569	3.62961	3.65154	NADH dehydrogenase (ubiquinone) Fe-S protein 2, 49kDa (NADH-coenzyme Q reductase)
PTPRM	4536.45	4858	4537.89	3.65672	3.68646	3.65685	protein tyrosine phosphatase, receptor type, M
SEPT7	4533.55	4664	3993.92	3.65644	3.66876	3.6014	septin 7
TARDBP	4531.62	4444	3998.01	3.65625	3.64777	3.60184	TAR DNA binding protein
TARDBP	4531.62	4444	3998.01	3.65625	3.64777	3.60184	TAR DNA binding protein, isoform CRA_d {ECO:0000313|EMBL:EAW71673.1}; TAR DNA-binding protein 43 {ECO:0000313|Ensembl:ENSP00000432132}
WBP2	4529.69	4066	5336.47	3.65607	3.60917	3.72725	WW domain binding protein 2
UBA2	4526.79	4609	3950.97	3.65579	3.66361	3.5967	ubiquitin-like modifier activating enzyme 2
DEK	4525.82	4928	3469.37	3.6557	3.69267	3.54025	DEK proto-oncogene
SRGAP2	4521.96	4176	4567.54	3.65533	3.62076	3.65968	SLIT-ROBO Rho GTPase activating protein 2
TTC17	4521.96	4925	4362.02	3.65533	3.69241	3.63969	tetratricopeptide repeat domain 17
VEZT	4520.02	4647	3875.3	3.65514	3.66717	3.58831	vezatin, adherens junctions transmembrane protein
MTA2	4519.06	4577	4350.77	3.65505	3.66058	3.63857	metastasis associated 1 family, member 2
SKP1	4515.19	4485	4669.79	3.65468	3.65176	3.6693	S-phase kinase-associated protein 1
DST	4510.36	4258	5556.31	3.65421	3.62921	3.74479	dystonin
B4GALT1	4505.53	4533	4631.96	3.65375	3.65639	3.66576	UDP-Gal:betaGlcNAc beta 1,4- galactosyltransferase, polypeptide 1
NAA50	4504.56	4776	3334.4	3.65365	3.67906	3.52302	SEC16 homolog A (S. cerevisiae)
SEC16A	4504.56	4588	4829.3	3.65365	3.66162	3.68388	N(alpha)-acetyltransferase 50, NatE catalytic subunit
AHCY	4501.67	3987	4477.56	3.65337	3.60065	3.65104	adenosylhomocysteinase
ZDHHC5	4501.67	4741	4290.44	3.65337	3.67587	3.6325	zinc finger, DHHC-type containing 5
UQCRB	4500.7	4411	4450.98	3.65328	3.64454	3.64846	ubiquinol-cytochrome c reductase binding protein
PKD1	4497.8	5243	4785.34	3.653	3.71958	3.67991	polycystic kidney disease 1 (autosomal dominant)
PRELID1	4497.8	4561	4481.65	3.653	3.65906	3.65144	PRELI domain containing 1
UBE2Z	4497.8	4875	3909.05	3.653	3.68797	3.59207	ubiquitin-conjugating enzyme E2Z
SSR1	4494.9	5543	3786.35	3.65272	3.74374	3.57822	signal sequence receptor, alpha
SMARCA4	4492.97	4028	5216.84	3.65253	3.60509	3.71741	SWI/SNF related, matrix associated, actin dependent regulator of chromatin, subfamily a, member 4
EPN1	4491.04	4620	5214.79	3.65235	3.66464	3.71724	epsin 1
PSMB4	4490.07	4170	4838.51	3.65225	3.62014	3.68471	proteasome (prosome, macropain) subunit, beta type, 4
SERP1	4488.14	5544	3935.63	3.65207	3.74382	3.59501	stress-associated endoplasmic reticulum protein 1
EDF1	4486.21	5248	4465.29	3.65188	3.71999	3.64985	endothelial differentiation-related factor 1
SMS	4480.41	4569	3777.14	3.65132	3.65982	3.57716	spermine synthase
SRSF9	4473.64	4373	4420.3	3.65066	3.64078	3.64545	serine/arginine-rich splicing factor 9
MET	4470.75	4610	3624.79	3.65038	3.6637	3.55928	MET proto-oncogene, receptor tyrosine kinase
RNF149	4468.81	4550	4431.55	3.65019	3.65801	3.64656	ring finger protein 149
PPT1	4466.88	4557	4663.66	3.65	3.65868	3.66873	palmitoyl-protein thioesterase 1
SOX4	4465.91	4096	4695.36	3.64991	3.61236	3.67167	SRY (sex determining region Y)-box 4
TM9SF4	4463.02	4443	4554.25	3.64963	3.64768	3.65842	transmembrane 9 superfamily protein member 4
HNRNPR	4462.05	4395	3948.93	3.64953	3.64296	3.59648	heterogeneous nuclear ribonucleoprotein R
SLK	4456.25	4459	4008.23	3.64897	3.64924	3.60295	STE20-like kinase
ZFAND3	4456.25	4703	3963.24	3.64897	3.67237	3.59805	zinc finger, AN1-type domain 3
RBMS1	4455.29	4643	3875.3	3.64888	3.6668	3.58831	RNA binding motif, single stranded interacting protein 1
SERPINB9	4454.32	5066	3728.06	3.64878	3.70467	3.57148	serpin peptidase inhibitor, clade B (ovalbumin), member 9
CDC42EP3	4453.35	4798	4233.18	3.64869	3.68106	3.62667	CDC42 effector protein (Rho GTPase binding) 3
DNAJC5	4451.42	4677	4508.24	3.6485	3.66997	3.65401	DnaJ (Hsp40) homolog, subfamily C, member 5
PSMD13	4448.52	4299	4083.9	3.64822	3.63337	3.61107	proteasome (prosome, macropain) 26S subunit, non- ATPase, 13
LIPG	4447.56	4513	5966.33	3.64812	3.65447	3.77571	lipase, endothelial
GATAD2A	4444.66	4394	4412.12	3.64784	3.64286	3.64465	GATA zinc finger domain containing 2A
TAX1BP1	4437.89	4971	3694.32	3.64718	3.69644	3.56753	U2 snRNP-associated SURP domain containing
U2SURP	4437.89	4591	3814.98	3.64718	3.66191	3.58149	Tax1 (human T-cell leukemia virus type I) binding protein 1
CD276	4436.93	3819	5388.62	3.64708	3.58195	3.73148	CD276 molecule
PSMB7	4436.93	4525	4173.88	3.64708	3.65562	3.62054	proteasome (prosome, macropain) subunit, beta type, 7
ADCY4	4429.2	4909	4909.06	3.64633	3.69099	3.691	adenylate cyclase 4
CCNY	4429.2	4143	3876.33	3.64633	3.61731	3.58842	polymerase (RNA) II (DNA directed) polypeptide B, 140kDa
POLR2B	4429.2	4709	4257.72	3.64633	3.67293	3.62918	cyclin Y
NAV1	4428.23	4109	4780.22	3.64623	3.61374	3.67945	neuron navigator 1
EID1	4427.27	4342	4173.88	3.64614	3.63769	3.62054	NODAL modulator 3
NOMO3	4427.27	4025	4443.82	3.64614	3.60477	3.64776	NODAL modulator 3
NOMO3	4427.27	4025	4443.82	3.64614	3.60477	3.64776	EP300 interacting inhibitor of differentiation 1
PPP2R1A	4426.3	4114	5480.64	3.64604	3.61426	3.73883	protein phosphatase 2, regulatory subunit A, alpha
BNIP3L	4420.5	4477	4115.59	3.64547	3.65099	3.61443	BCL2/adenovirus E1B 19kDa interacting protein 3- like
KHNYN	4419.54	4599	4147.29	3.64538	3.66266	3.61776	KH and NYN domain containing
GORASP2	4416.64	5169	3874.28	3.64509	3.71341	3.58819	USO1 vesicle transport factor
USO1	4416.64	4798	4100.26	3.64509	3.68106	3.61281	golgi reassembly stacking protein 2, 55kDa
ELF1	4414.7	5097	3430.51	3.6449	3.70731	3.53536	E74-like factor 1 (ets domain transcription factor)
ADRM1	4408.91	4550	4738.3	3.64433	3.65801	3.67562	adhesion regulating molecule 1
CBS	4408.91	4637	3942.79	3.64433	3.66624	3.5958	cystathionine-beta-synthase
CBS	4408.91	4637	3942.79	3.64433	3.66624	3.5958	cystathionine-beta-synthase
ZNF638	4407.94	4699	3871.21	3.64424	3.67201	3.58785	zinc finger protein 638
LOX	4401.18	4057	4087.99	3.64357	3.60821	3.61151	lysyl oxidase
NKTR	4396.35	4374	4671.84	3.64309	3.64088	3.66949	natural killer cell triggering receptor
C1QBP	4395.38	4624	4080.83	3.643	3.66502	3.61075	complement component 1, q subcomponent binding protein
H3F3A	4394.41	4188	4435.64	3.6429	3.62201	3.64696	H3 histone, family 3A
MAN1B1	4385.72	4271	4835.44	3.64204	3.63053	3.68444	mannosidase, alpha, class 1B, member 1
TFG	4379.92	4785	3920.3	3.64147	3.67988	3.59332	TRK-fused gene
RBBP4	4378.95	4450	4050.15	3.64137	3.64836	3.60747	retinoblastoma binding protein 4
ARL6IP1	4375.09	5094	3914.16	3.64099	3.70706	3.59264	ADP-ribosylation factor-like 6 interacting protein 1
CASC3	4374.12	4600	4286.35	3.64089	3.66276	3.63209	cancer susceptibility candidate 3
OSTC	4370.26	4936	4158.54	3.64051	3.69338	3.61894	oligosaccharyltransferase complex subunit (non- catalytic)
DHX9	4366.39	4716	4337.48	3.64012	3.67357	3.63724	DEAH (Asp-Glu-Ala-His) box helicase 9
CST3	4364.46	3567	5603.34	3.63993	3.5523	3.74845	cystatin C
CAPZA2	4363.49	4404	3867.12	3.63983	3.64385	3.58739	karyopherin alpha 2 (RAG cohort 1, importin alpha 1)
KPNA2	4363.49	4526	3949.95	3.63983	3.65571	3.59659	capping protein (actin filament) muscle Z-line, alpha 2
CALCOCO2	4360.6	4760	3751.58	3.63955	3.67761	3.57421	calcium binding and coiled-coil domain 2
SUPT6H	4355.76	4577	4512.33	3.63906	3.66058	3.6544	suppressor of Ty 6 homolog (S. cerevisiae)
KDM1A	4351.9	4043	4512.33	3.63868	3.6067	3.6544	lysine (K)-specific demethylase 1A
IL4R	4349	4987	4346.68	3.63839	3.69784	3.63816	interleukin 4 receptor
CCDC47	4347.07	4682	3648.31	3.6382	3.67043	3.56209	sulfatase 2
SULF2	4347.07	4619	5112.54	3.6382	3.66455	3.70864	coiled-coil domain containing 47
PSMD4	4344.17	4076	4220.91	3.63791	3.61023	3.62541	proteasome (prosome, macropain) 26S subunit, non- ATPase, 4
CCND1	4339.34	3902	4648.32	3.63742	3.59129	3.6673	cyclin D1
DENND5A	4337.41	4383	4243.41	3.63723	3.64177	3.62771	DENN/MADD domain containing 5A
LONP1	4336.44	4807	3996.98	3.63713	3.68187	3.60173	lon peptidase 1, mitochondrial
ANKRD28	4331.61	4034	4440.75	3.63665	3.60574	3.64746	ankyrin repeat domain 28
ATP5C1	4331.61	4455	4184.1	3.63665	3.64885	3.6216	ATP synthase, H+ transporting, mitochondrial F1 complex, gamma polypeptide 1
SMARCC1	4328.71	4052	4076.74	3.63636	3.60767	3.61031	SWI/SNF related, matrix associated, actin dependent regulator of chromatin, subfamily c, member 1
EIF2A	4320.98	4264	3932.57	3.63558	3.62982	3.59468	mal, T-cell differentiation protein-like
KDM5B	4320.98	4420	4269.99	3.63558	3.64542	3.63043	plasminogen activator, urokinase receptor
MALL	4320.98	3466	4615.6	3.63558	3.53983	3.66423	lysine (K)-specific demethylase 5B
PLAUR	4320.98	3842	4434.62	3.63558	3.58456	3.64686	eukaryotic translation initiation factor 2A, 65kDa
GOT1	4320.01	4779	3181.02	3.63549	3.67934	3.50257	scavenger receptor class B, member 1
SCARB1	4320.01	3024	5818.07	3.63549	3.48058	3.76478	glutamic-oxaloacetic transaminase 1, soluble
MINK1	4311.32	4027	5453.03	3.63461	3.60498	3.73664	misshapen-like kinase 1
ARHGAP21	4306.49	3944	4299.65	3.63412	3.59594	3.63343	Rho GTPase activating protein 21
OLA1	4305.52	4519	3780.21	3.63403	3.65504	3.57752	Obg-like ATPase 1
TAPBP	4304.55	4288	4991.88	3.63393	3.63225	3.69826	TAP binding protein (tapasin)
CMIP	4299.72	3884	4883.5	3.63344	3.58928	3.68873	c-Maf inducing protein
PNMA2	4296.82	4046	3524.58	3.63315	3.60703	3.54711	paraneoplastic Ma antigen 2
SPHK1	4295.86	4095	4308.85	3.63305	3.61225	3.63436	sphingosine kinase 1
ADAMTSL1	4290.06	3221	3717.84	3.63246	3.50799	3.57029	PRP40 pre-mRNA processing factor 40 homolog A (S. cerevisiae)
PRPF40A	4290.06	4445	3754.65	3.63246	3.64787	3.57457	ADAMTS-like 1
LTBR	4288.13	4195	4821.12	3.63227	3.62273	3.68315	lymphotoxin beta receptor (TNFR superfamily, member 3)
CASP4	4287.16	4320	3626.84	3.63217	3.63548	3.55953	caspase 4, apoptosis-related cysteine peptidase
TAX1BP3	4283.3	4397	4020.5	3.63178	3.64316	3.60428	Tax1 (human T-cell leukemia virus type I) binding protein 3
GPBP1L1	4275.57	4670	3776.12	3.63099	3.66932	3.57705	GC-rich promoter binding protein 1-like 1
DYNLL1	4271.7	4868	3808.84	3.6306	3.68735	3.58079	dynein, light chain, LC8-type 1
GABARAPL1	4268.8	4340	3585.93	3.63031	3.63749	3.5546	GABA(A) receptor-associated protein like 1
KIAA1033	4267.84	5032	3524.58	3.63021	3.70174	3.54711	KIAA1033
USP34	4262.04	4430	4124.8	3.62962	3.6464	3.6154	ubiquitin specific peptidase 34
ERCC1	4261.07	3713	4567.54	3.62952	3.56972	3.65968	galactosidase, beta 1
GLB1	4261.07	3975	4953.03	3.62952	3.59934	3.69487	excision repair cross-complementation group 1
DCAF7	4260.11	4262	4138.09	3.62942	3.62961	3.6168	DDB1 and CUL4 associated factor 7
CSE1L	4259.14	4208	3502.09	3.62932	3.62408	3.54433	CSE1 chromosome segregation 1-like (yeast)
IFI27	4259.14	5415	3368.14	3.62932	3.7336	3.52739	interferon, alpha-inducible protein 27
SEC24C	4258.18	4683	4222.96	3.62922	3.67052	3.62562	SEC24 family member C
CDK5RAP3	4257.21	4157	4449.95	3.62913	3.61878	3.64836	CDK5 regulatory subunit associated protein 3
MAP2K2	4256.24	4185	4957.12	3.62903	3.6217	3.69523	mitogen-activated protein kinase kinase 2
IST1	4251.41	4319	3941.77	3.62853	3.63538	3.59569	increased sodium tolerance 1 homolog (yeast)
TGFB1I1	4250.45	4105	5118.67	3.62843	3.61331	3.70916	transforming growth factor beta 1 induced transcript 1
THSD4	4250.45	4457	3932.57	3.62843	3.64904	3.59468	thrombospondin, type I, domain containing 4
IRF2BP2	4249.48	4129	4096.17	3.62834	3.61584	3.61238	interferon regulatory factor 2 binding protein 2
SMC4	4246.58	4485	3422.33	3.62804	3.65176	3.53432	structural maintenance of chromosomes 4
SCARA3	4242.72	3148	6606.42	3.62764	3.49803	3.81997	scavenger receptor class A, member 3
UBE2J1	4242.72	4633	3639.11	3.62764	3.66586	3.56099	ubiquitin-conjugating enzyme E2, J1
LRRC8C	4240.78	4105	3727.04	3.62745	3.61331	3.57136	leucine rich repeat containing 8 family, member C
EIF3K	4239.82	4180	4114.57	3.62735	3.62118	3.61432	RALY heterogeneous nuclear ribonucleoprotein
RALY	4239.82	4185	4455.07	3.62735	3.6217	3.64885	eukaryotic translation initiation factor 3, subunit K
ANKRD17	4236.92	4370	4083.9	3.62705	3.64048	3.61107	DAZ associated protein 2
DAZAP2	4236.92	4200	4377.36	3.62705	3.62325	3.64121	ankyrin repeat domain 17
SRSF7	4234.02	3948	3958.13	3.62675	3.59638	3.59749	serine/arginine-rich splicing factor 7
ABL2	4232.09	4517	3981.65	3.62655	3.65485	3.60006	ABL proto-oncogene 2, non-receptor tyrosine kinase
PSMA1	4230.15	4270	3905.98	3.62636	3.63043	3.59173	proteasome subunit alpha type-1 isoform 3
PSMA1	4230.15	4270	3905.98	3.62636	3.63043	3.59173	proteasome (prosome, macropain) subunit, alpha type, 1
BIRC2	4224.36	4399	2829.28	3.62576	3.64335	3.45168	baculoviral IAP repeat containing 2
ACE	4222.43	4079	5332.38	3.62556	3.61055	3.72692	angiotensin I converting enzyme
NFE2L2	4219.53	4752	3347.69	3.62526	3.67688	3.52475	septin 8
SEPT8	4219.53	3972	4150.36	3.62526	3.59901	3.61809	nuclear factor, erythroid 2-like 2
CDK2AP1	4218.56	4512	4147.29	3.62516	3.65437	3.61776	cyclin-dependent kinase 2 associated protein 1
EIF1AX	4217.59	4134	3213.74	3.62506	3.61637	3.50701	membrane bound O-acyltransferase domain containing 7
MBOAT7	4217.59	3945	6355.91	3.62506	3.59605	3.80318	phosphatidylinositol glycan anchor biosynthesis, class T
PIGT	4217.59	3833	5174.91	3.62506	3.58354	3.7139	eukaryotic translation initiation factor 1A, X- linked
DKC1	4210.83	4434	3566.51	3.62437	3.6468	3.55224	ubiquitin protein ligase E3C
UBE3C	4210.83	4200	3973.47	3.62437	3.62325	3.59917	dyskeratosis congenita 1, dyskerin
FNBP4	4207.93	4327	3772.03	3.62407	3.63619	3.57658	formin binding protein 4
ZNF117	4202.13	5090	3954.04	3.62347	3.70672	3.59704	zinc finger protein 117
MICAL1	4201.17	4180	4560.39	3.62337	3.62118	3.659	microtubule associated monooxygenase, calponin and LIM domain containing 1
PLAT	4201.17	3338	4125.82	3.62337	3.52349	3.61551	plasminogen activator, tissue
CHMP4B	4199.24	4420	4227.05	3.62317	3.64542	3.62604	tumor necrosis factor receptor superfamily, member 10d, decoy with truncated death domain
TNFRSF10D	4199.24	4103	4674.91	3.62317	3.6131	3.66977	charged multivesicular body protein 4B
MYO9B	4198.27	4103	4420.3	3.62307	3.6131	3.64545	myosin IXB
PITPNB	4195.37	4520	3429.49	3.62277	3.65514	3.53523	phosphatidylinositol transfer protein, beta
IPO9	4193.44	4592	3977.56	3.62257	3.662	3.59962	importin 9
PRKCH	4188.61	3963	4222.96	3.62207	3.59802	3.62562	protein kinase C, eta
PTPN1	4186.67	4135	3820.09	3.62187	3.61648	3.58207	protein tyrosine phosphatase, non-receptor type 1
PDAP1	4185.71	3998	3863.03	3.62177	3.60184	3.58693	PDGFA associated protein 1
COL6A1	4165.42	4061	5295.57	3.61966	3.60863	3.72391	collagen, type VI, alpha 1
HERPUD1	4164.45	5516	3423.36	3.61956	3.74162	3.53445	homocysteine-inducible, endoplasmic reticulum stress-inducible, ubiquitin-like domain member 1
ATF6B	4159.62	3769	4682.06	3.61905	3.57623	3.67044	activating transcription factor 6 beta
CBL	4157.69	4164	3901.89	3.61885	3.61951	3.59128	Cbl proto-oncogene, E3 ubiquitin protein ligase
TOP2A	4157.69	4704	3557.3	3.61885	3.67247	3.55112	topoisomerase (DNA) II alpha 170kDa
HSPA13	4156.72	4790	2924.37	3.61875	3.68034	3.46603	heat shock protein 70kDa family, member 13
MSL1	4154.79	4193	3904.96	3.61855	3.62252	3.59162	male-specific lethal 1 homolog (Drosophila)
AP2A2	4148.99	4200	4469.38	3.61794	3.62325	3.65025	adaptor-related protein complex 2, alpha 2 subunit
SREBF1	4144.16	4018	4726.03	3.61744	3.60401	3.6745	sterol regulatory element binding transcription factor 1
PPA1	4141.26	3947	3585.93	3.61713	3.59627	3.5546	pyrophosphatase (inorganic) 1
PITPNA	4139.33	4395	4279.2	3.61693	3.64296	3.63136	phosphatidylinositol transfer protein, alpha
HDAC2	4137.4	4245	3714.77	3.61673	3.62788	3.56993	histone deacetylase 2
GALNT2	4135.46	3728	5056.3	3.61652	3.57148	3.70383	polypeptide N-acetylgalactosaminyltransferase 2
IARS2	4134.5	4032	3649.33	3.61642	3.60552	3.56221	isoleucyl-tRNA synthetase 2, mitochondrial
HNRNPM	4133.53	4483	3683.07	3.61632	3.65157	3.56621	heterogeneous nuclear ribonucleoprotein M
USP53	4131.6	3524	3306.79	3.61612	3.54704	3.51941	ubiquitin specific peptidase 53
DESI1	4127.73	4376	3606.39	3.61571	3.64108	3.55707	desumoylating isopeptidase 1
MCM3AP	4126.77	4237	3975.51	3.61561	3.62706	3.59939	minichromosome maintenance complex component 3 associated protein
HN1	4121.94	3970	3921.32	3.6151	3.59879	3.59343	hematological and neurological expressed 1
LTBP4	4117.11	3924	5258.76	3.61459	3.59373	3.72088	latent transforming growth factor beta binding protein 4
ZNF521	4114.21	4118	4138.09	3.61429	3.61469	3.6168	zinc finger protein 521
SMG1	4111.31	4187	4391.67	3.61398	3.6219	3.64263	SMG1 phosphatidylinositol 3-kinase-related kinase
XPNPEP1	4108.41	3951	4280.22	3.61367	3.59671	3.63147	X-prolyl aminopeptidase (aminopeptidase P) 1, soluble
ZFAS1	4107.44	5400	2985.72	3.61357	3.73239	3.47505	ZNFX1 antisense RNA 1
HIP1R	4106.48	3858	5034.83	3.61347	3.58636	3.70198	huntingtin interacting protein 1 related
TIAL1	4104.55	3972	3759.76	3.61327	3.59901	3.57516	TIA1 cytotoxic granule-associated RNA binding protein-like 1
MAPRE1	4103.58	4389	3486.75	3.61316	3.64237	3.54242	microtubule-associated protein, RP/EB family, member 1
NFIB	4101.65	4242	4016.41	3.61296	3.62757	3.60384	nuclear factor I/B
GBE1	4100.68	4361	3556.28	3.61286	3.63959	3.551	glucan (1,4-alpha-), branching enzyme 1
ZFP91	4100.68	4083	3389.61	3.61286	3.61098	3.53015	ZFP91 zinc finger protein
TAOK2	4094.88	3877	5045.05	3.61224	3.5885	3.70287	TAO kinase 2
NOP58	4093.92	4610	2894.72	3.61214	3.6637	3.46161	NOP58 ribonucleoprotein
SSB	4090.05	4143	3710.68	3.61173	3.61731	3.56945	Sjogren syndrome antigen B (autoantigen La)
RND3	4089.09	4016	3430.51	3.61163	3.60379	3.53536	Rho family GTPase 3
SLC7A2	4086.19	6064	2659.54	3.61132	3.78276	3.42481	solute carrier family 7 (cationic amino acid transporter, y+ system), member 2
COPS6	4085.22	3947	3857.92	3.61122	3.59627	3.58635	COP9 signalosome subunit 6
UBE2I	4085.22	4117	3814.98	3.61122	3.61458	3.58149	ubiquitin-conjugating enzyme E2I
ANTXR2	4084.25	4020	4207.62	3.61111	3.60423	3.62404	insulin-like growth factor binding protein 2, 36kDa
IGFBP2	4084.25	3619	4888.61	3.61111	3.55859	3.68919	protein kinase (cAMP-dependent, catalytic) inhibitor gamma
PKIG	4084.25	3776	4364.06	3.61111	3.57703	3.63989	anthrax toxin receptor 2
B4GALT5	4080.39	4094	4240.34	3.6107	3.61215	3.6274	UDP-Gal:betaGlcNAc beta 1,4- galactosyltransferase, polypeptide 5
BNIP2	4079.42	4224	3516.4	3.6106	3.62572	3.5461	mannosyl (alpha-1,3-)-glycoprotein beta-1,2-N- acetylglucosaminyltransferase
MGAT1	4079.42	4162	4311.92	3.6106	3.6193	3.63467	BCL2/adenovirus E1B 19kDa interacting protein 2
HNRNPUL2	4075.56	4349	3774.08	3.61019	3.63839	3.57681	heterogeneous nuclear ribonucleoprotein U-like 2
FOSL1	4074.59	3447	4175.92	3.61008	3.53744	3.62075	transmembrane protein 184B
RER1	4074.59	4403	3938.7	3.61008	3.64375	3.59535	FOS-like antigen 1
TMEM184B	4074.59	4199	4606.4	3.61008	3.62315	3.66336	retention in endoplasmic reticulum sorting receptor 1
ALDH1L2	4068.79	5017	2831.32	3.60947	3.70044	3.45199	mitogen-activated protein kinase kinase kinase kinase 5
MAP4K5	4068.79	4305	3450.96	3.60947	3.63397	3.53794	aldehyde dehydrogenase 1 family, member L2
MFN2	4067.83	4171	3536.85	3.60936	3.62024	3.54862	mitofusin 2
DUSP4	4066.86	3171	5101.29	3.60926	3.5012	3.70768	dual specificity phosphatase 4
CORO1B	4063.96	3693	4797.61	3.60895	3.56738	3.68102	coronin, actin binding protein, 1B
DDAH1	4063	4523	3002.08	3.60885	3.65543	3.47742	MLX interacting protein
MLXIP	4063	3690	4355.88	3.60885	3.56703	3.63908	dimethylarginine dimethylaminohydrolase 1
SRXN1	4059.13	3215	4352.82	3.60843	3.50718	3.63877	sulfiredoxin 1
ZC3H15	4055.27	4035	3132.96	3.60802	3.60584	3.49596	zinc finger CCCH-type containing 15
STARD7	4053.33	3854	3968.35	3.60781	3.58591	3.59861	StAR-related lipid transfer (START) domain containing 7
FHL1	4050.44	4119	3732.15	3.6075	3.61479	3.57196	four and a half LIM domains 1
CSNK2A2	4049.47	3989	3957.11	3.6074	3.60086	3.59738	leucine rich repeat containing 32
LRRC32	4049.47	3569	4816.01	3.6074	3.55255	3.68269	casein kinase 2, alpha prime polypeptide
AUP1	4046.57	3925	3916.21	3.60709	3.59384	3.59287	eukaryotic translation initiation factor 3, subunit G
EIF3G	4046.57	3463	4954.05	3.60709	3.53945	3.69496	ancient ubiquitous protein 1
GAA	4043.67	3623	4876.34	3.60678	3.55907	3.68809	glucosidase, alpha; acid
BCLAF1	4040.77	4695	3717.84	3.60646	3.67164	3.57029	BCL2-associated transcription factor 1
SLC38A10	4038.84	4411	4889.63	3.60626	3.64454	3.68928	solute carrier family 38, member 10
CYB5B	4032.08	3833	4072.65	3.60553	3.58354	3.60988	cytochrome b5 type B (outer mitochondrial membrane)
PSMB5	4025.31	3665	4442.8	3.6048	3.56407	3.64766	proteasome (prosome, macropain) subunit, beta type, 5
CLINT1	4019.52	4238	3398.82	3.60417	3.62716	3.53133	platelet-derived growth factor beta polypeptide
PDGFB	4019.52	4982	4104.35	3.60417	3.6974	3.61324	clathrin interactor 1
MAPK3	4017.58	3900	4571.63	3.60396	3.59106	3.66007	mitogen-activated protein kinase 3
CDK16	4016.62	3903	4004.14	3.60386	3.5914	3.60251	cyclin-dependent kinase 16
ARHGAP23	4015.65	3867	4346.68	3.60376	3.58737	3.63816	Rho GTPase activating protein 23
PARK7	4013.72	3824	3577.76	3.60355	3.58252	3.55361	parkinson protein 7
AP2A1	4011.79	3676	4950.98	3.60334	3.56538	3.69469	adaptor-related protein complex 2, alpha 1 subunit
YKT6	3999.23	4323	3488.8	3.60198	3.63579	3.54268	YKT6 v-SNARE homolog (S. cerevisiae)
CAND1	3996.33	4135	3762.83	3.60166	3.61648	3.57551	cullin-associated and neddylation-dissociated 1
NPLOC4	3994.39	4166	4047.09	3.60145	3.61972	3.60714	nuclear protein localization 4 homolog (S. cerevisiae)
PLBD2	3992.46	3727	4352.82	3.60124	3.57136	3.63877	phospholipase B domain containing 2
LRRC59	3991.5	4424	3359.96	3.60114	3.64582	3.52633	leucine rich repeat containing 59
CLTA	3990.53	4106	4259.77	3.60103	3.61342	3.62939	clathrin, light chain A
TNPO2	3989.56	4215	3804.75	3.60093	3.6248	3.58033	transportin 2
EXOC7	3988.6	4178	4087.99	3.60082	3.62097	3.61151	peroxiredoxin 2
PRDX2	3988.6	3325	4596.17	3.60082	3.52179	3.6624	exocyst complex component 7
NGRN	3987.63	4169	3664.67	3.60071	3.62003	3.56403	neugrin, neurite outgrowth associated
ST6GALNAC3	3986.66	4161	3237.26	3.60061	3.6192	3.51018	ST6 (alpha-N-acetyl-neuraminyl-2,3-beta-galactosyl- 1,3)-N-acetylgalactosaminide alpha-2,6-sialyltransferase 3
MMADHC	3983.77	3945	3149.32	3.60029	3.59605	3.49822	methylmalonic aciduria (cobalamin deficiency) cblD type, with homocystinuria
SRRM1	3981.83	3569	4016.41	3.60008	3.55255	3.60384	serine/arginine repetitive matrix 1
EHD1	3980.87	3642	4364.06	3.59998	3.56134	3.63989	EH-domain containing 1
SMARCE1	3979.9	4201	3918.25	3.59987	3.62335	3.59309	SWI/SNF related, matrix associated, actin dependent regulator of chromatin, subfamily e, member 1
ATG16L2	3976.04	3177	4443.82	3.59945	3.50202	3.64776	autophagy related 16-like 2 (S. cerevisiae)
ESYT2	3976.04	3880	4172.85	3.59945	3.58883	3.62043	extended synaptotagmin-like protein 2
BZW2	3975.07	3755	3856.9	3.59934	3.57461	3.58624	elongation factor Tu GTP binding domain containing 2
EFTUD2	3975.07	3548	4325.21	3.59934	3.54998	3.63601	basic leucine zipper and W2 domains 2
CNN3	3974.1	3691	4093.1	3.59924	3.56714	3.61205	calponin 3, acidic
SZRD1	3972.17	3925	4086.96	3.59903	3.59384	3.6114	SUZ RNA binding domain containing 1
TCF25	3971.21	3924	4635.03	3.59892	3.59373	3.66605	transcription factor 25 (basic helix-loop-helix)
BACE2	3968.31	4048	4211.71	3.59861	3.60724	3.62446	beta-site APP-cleaving enzyme 2
EIF6	3968.31	4338	3763.85	3.59861	3.63729	3.57563	KIAA0355
KIAA0355	3968.31	3901	3976.53	3.59861	3.59118	3.5995	eukaryotic translation initiation factor 6
UBN1	3966.37	3334	4199.44	3.59839	3.52297	3.62319	ubinuclein 1
CDH2	3961.54	3910	3465.28	3.59786	3.59218	3.53974	cadherin 2, type 1, N-cadherin (neuronal)
ZBTB38	3961.54	3817	3305.77	3.59786	3.58172	3.51927	zinc finger and BTB domain containing 38
TMED3	3960.58	3442	4366.11	3.59776	3.53681	3.64009	transmembrane emp24 protein transport domain containing 3
SEP15	3949.95	4228	3554.24	3.59659	3.62613	3.55075	15 kDa selenoprotein isoform 1 precursor
BAX	3948.98	3576	4518.46	3.59649	3.5534	3.65499	BCL2-associated X protein
GCN1L1	3943.18	4042	4047.09	3.59585	3.6066	3.60714	GCN1 general control of amino-acid synthesis 1-like 1 (yeast)
ABI2	3942.22	3840	3851.79	3.59574	3.58433	3.58566	abl-interactor 2
SNX6	3934.49	3979	3433.58	3.59489	3.59977	3.53575	sorting nexin 6
ZMIZ1	3925.79	3664	4696.38	3.59393	3.56396	3.67176	zinc finger, MIZ-type containing 1
AHSA2	3922.89	3540	4376.33	3.59361	3.549	3.64111	AHA1, activator of heat shock 90kDa protein ATPase homolog 2 (yeast)
SEPT10	3920.96	3473	3502.09	3.59339	3.5407	3.54433	septin 10
GNL3	3918.06	3999	3402.91	3.59307	3.60195	3.53185	guanine nucleotide binding protein-like 3 (nucleolar)
HSF1	3917.1	3643	4534.82	3.59296	3.56146	3.65656	heat shock transcription factor 1
SYNGR2	3916.13	3578	4194.33	3.59286	3.55364	3.62266	synaptogyrin 2
ADNP	3915.16	3899	3864.06	3.59275	3.59095	3.58704	suppressor of Ty 5 homolog (S. cerevisiae)
SUPT5H	3915.16	3818	4289.42	3.59275	3.58184	3.6324	activity-dependent neuroprotector homeobox
TMEM50A	3911.3	4250	3522.54	3.59232	3.62839	3.54686	transmembrane protein 50A
RAB14	3909.37	4067	3554.24	3.59211	3.60927	3.55075	solute carrier family 25 (mitochondrial carnitine/acylcarnitine carrier), member 29
SLC25A29	3909.37	3728	4511.3	3.59211	3.57148	3.6543	TSC22 domain family, member 3
TSC22D3	3909.37	4074	3795.55	3.59211	3.61002	3.57927	RAB14, member RAS oncogene family
UPF1	3908.4	3898	4113.55	3.592	3.59084	3.61422	UPF1 regulator of nonsense transcripts homolog (yeast)
YY1	3903.57	3880	3733.18	3.59146	3.58883	3.57208	YY1 transcription factor
WDR43	3899.7	4147	3214.76	3.59103	3.61773	3.50715	WWC family member 3
WWC3	3899.7	4528	3868.15	3.59103	3.65591	3.5875	WD repeat domain 43
ARHGEF1	3898.74	3665	4574.7	3.59092	3.56407	3.66036	Rho guanine nucleotide exchange factor (GEF) 1
RGMB	3898.74	3889	3477.55	3.59092	3.58984	3.54127	repulsive guidance molecule family member b
SH2D3C	3896.81	3689	4546.07	3.59071	3.56691	3.65764	SH2 domain containing 3C
YEATS2	3894.87	3949	3734.2	3.59049	3.59649	3.5722	YEATS domain containing 2
TRIP10	3891.97	3808	4119.68	3.59017	3.5807	3.61486	thyroid hormone receptor interactor 10
PTK7	3891.01	3663	4618.67	3.59006	3.56384	3.66452	protein tyrosine kinase 7
VGLL4	3891.01	3449	4481.65	3.59006	3.53769	3.65144	vestigial-like family member 4
PSMD14	3887.14	4162	3034.8	3.58963	3.6193	3.48213	proteasome (prosome, macropain) 26S subunit, non- ATPase, 14
PLP2	3883.28	4193	3641.15	3.5892	3.62252	3.56124	proteolipid protein 2 (colonic epithelium-enriched)
PSMD11	3882.31	3856	3525.61	3.58909	3.58614	3.54723	proteasome (prosome, macropain) 26S subunit, non- ATPase, 11
PDCD11	3880.38	4216	3560.37	3.58887	3.6249	3.5515	programmed cell death 11
NME4	3877.48	3690	4648.32	3.58855	3.56703	3.6673	NME/NM23 nucleoside diphosphate kinase 4
NFE2L3	3873.62	3228	3978.58	3.58812	3.50893	3.59973	nuclear factor, erythroid 2-like 3
MAN2A2	3868.78	3410	4257.72	3.58757	3.53275	3.62918	mannosidase, alpha, class 2A, member 2
PON2	3866.85	3875	4002.1	3.58736	3.58827	3.60229	paraoxonase 2
PFKM	3864.92	3328	4329.3	3.58714	3.52218	3.63642	phosphofructokinase, muscle
ANP32A	3862.99	3914	3608.43	3.58692	3.59262	3.55732	acidic (leucine-rich) nuclear phosphoprotein 32 family, member A
SPATA20	3862.02	3753	4142.18	3.58681	3.57438	3.61723	spermatogenesis associated 20
TMCO3	3862.02	4002	3750.56	3.58681	3.60228	3.5741	transmembrane and coiled-coil domains 3
FCGRT	3859.12	4007	4875.32	3.58649	3.60282	3.688	Fc fragment of IgG, receptor, transporter, alpha
PNN	3852.36	3891	3883.48	3.58573	3.59006	3.58922	pinin, desmosome associated protein
SKIL	3847.53	4284	2705.56	3.58518	3.63185	3.43226	SKI-like proto-oncogene
SOX18	3846.56	3916	6072.67	3.58507	3.59284	3.78338	SRY (sex determining region Y)-box 18
PSIP1	3842.7	3690	3291.45	3.58464	3.56703	3.51739	PC4 and SFRS1 interacting protein 1
DCTD	3841.73	3863	3468.35	3.58453	3.58692	3.54012	dCMP deaminase
PLD1	3839.8	3800	4157.52	3.58431	3.57978	3.61883	phospholipase D1, phosphatidylcholine-specific
UBE2D2	3838.83	4230	3178.98	3.5842	3.62634	3.50229	ubiquitin-conjugating enzyme E2D 2
RGP1	3837.87	3574	3476.53	3.58409	3.55315	3.54115	RGP1 retrograde golgi transport homolog (S. cerevisiae)
PTGR1	3836.9	2761	4359.97	3.58398	3.44107	3.63948	prostaglandin reductase 1
CLIP1	3831.1	4346	3330.31	3.58332	3.63809	3.52248	CAP-GLY domain containing linker protein 1
DNAJC13	3829.17	3863	3787.37	3.5831	3.58692	3.57834	DnaJ (Hsp40) homolog, subfamily C, member 13
RABGGTB	3828.2	3961	3162.62	3.58299	3.5978	3.50005	Rab geranylgeranyltransferase, beta subunit
ARHGEF7	3827.24	3648	3809.86	3.58289	3.56205	3.58091	Rho guanine nucleotide exchange factor (GEF) 7
PSMD1	3827.24	3766	3476.53	3.58289	3.57588	3.54115	proteasome (prosome, macropain) 26S subunit, non- ATPase, 1
ARL6IP4	3822.41	3931	3986.76	3.58234	3.5945	3.60062	ADP-ribosylation factor-like 6 interacting protein 4
MAVS	3819.51	3745	3914.16	3.58201	3.57345	3.59264	mitochondrial antiviral signaling protein
ECI2	3818.54	2601	4048.11	3.5819	3.41514	3.60725	enoyl-CoA delta isomerase 2
COX7C	3817.57	3559	3837.47	3.58179	3.55133	3.58405	cytochrome c oxidase subunit VIIc
GABBR1	3817.57	3904	3825.2	3.58179	3.59151	3.58265	gamma-aminobutyric acid (GABA) B receptor, 1
MPDZ	3814.68	3585	4006.19	3.58146	3.55449	3.60273	multiple PDZ domain protein
PIP5K1A	3804.05	4255	3078.77	3.58025	3.6289	3.48838	phosphatidylinositol-4-phosphate 5-kinase, type I, alpha
U2AF2	3803.08	3821	4082.87	3.58014	3.58218	3.61097	U2 small nuclear RNA auxiliary factor 2
LEPREL2	3799.22	3108	5285.34	3.57969	3.49248	3.72307	leprecan-like 2
STAT1	3799.22	4452	3220.9	3.57969	3.64856	3.50798	signal transducer and activator of transcription 1, 91kDa
CALCOCO1	3798.25	3602	4072.65	3.57958	3.55654	3.60988	calcium binding and coiled-coil domain 1
FAM198B	3795.35	4269	3594.12	3.57925	3.63033	3.55559	family with sequence similarity 198, member B
CAMKK2	3789.55	3636	4021.52	3.57859	3.56062	3.60439	calcium/calmodulin-dependent protein kinase kinase 2, beta
ZMIZ2	3788.59	3956	4449.95	3.57848	3.59726	3.64836	zinc finger, MIZ-type containing 2
SMG7	3785.69	4181	3352.8	3.57814	3.62128	3.52541	SMG7 nonsense mediated mRNA decay factor
SBF1	3784.72	3860	3972.44	3.57803	3.58659	3.59906	SET binding factor 1
TSPAN9	3783.76	3508	4318.05	3.57792	3.54506	3.63529	tetraspanin 9
ATP8B1	3780.86	3665	3969.38	3.57759	3.56407	3.59872	ATPase, aminophospholipid transporter, class I, type 8B, member 1
WDR11	3780.86	4060	3433.58	3.57759	3.60853	3.53575	WD repeat domain 11
FBL	3779.89	3472	3813.95	3.57748	3.54058	3.58138	fibrillarin
FLT4	3778.93	3561	4560.39	3.57737	3.55157	3.659	fms-related tyrosine kinase 4
DCAF8	3776.99	3602	3589	3.57715	3.55654	3.55497	DDB1 and CUL4 associated factor 8
DCAF8	3776.99	3602	3589	3.57715	3.55654	3.55497	DDB1 and CUL4 associated factor 8
GLIPR1	3776.03	4116	2566.49	3.57704	3.61448	3.40934	GLI pathogenesis-related 1
DCTN5	3775.06	4200	3678.98	3.57692	3.62325	3.56573	dynactin 5 (p25)
MAGED1	3774.09	3298	5104.36	3.57681	3.51825	3.70794	melanoma antigen family D, 1
MLEC	3774.09	4062	3632.97	3.57681	3.60874	3.56026	malectin
LGMN	3770.23	3342	4195.35	3.57637	3.52401	3.62277	legumain
RBBP7	3769.26	4003	3624.79	3.57626	3.60239	3.55928	retinoblastoma binding protein 7
RGL2	3768.3	3883	4096.17	3.57615	3.58917	3.61238	ral guanine nucleotide dissociation stimulator-like 2
NUDT21	3765.4	3761	3228.06	3.57581	3.5753	3.50894	prefoldin subunit 5
PFDN5	3765.4	3504	4167.74	3.57581	3.54456	3.6199	nudix (nucleoside diphosphate linked moiety X)-type motif 21
BRK1	3764.43	3495	3780.21	3.5757	3.54345	3.57752	BRICK1, SCAR/WAVE actin-nucleating complex subunit
SEC62	3764.43	3804	3208.63	3.5757	3.58024	3.50632	SEC62 homolog (S. cerevisiae)
HDGFRP3	3763.47	3808	3321.11	3.57559	3.5807	3.52128	Hepatoma-derived growth factor-related protein 3
STAT5B	3761.53	3799	3853.83	3.57536	3.57967	3.58589	signal transducer and activator of transcription 5B
PCNP	3760.57	3865	2697.38	3.57525	3.58715	3.43094	PEST proteolytic signal containing nuclear protein
GIMAP6	3754.77	3339	3875.3	3.57458	3.52362	3.58831	GTPase, IMAP family member 6
UQCRC1	3752.84	3440	3698.41	3.57436	3.53656	3.56802	ubiquinol-cytochrome c reductase core protein I
GOLGA4	3750.9	4076	3464.26	3.57414	3.61023	3.53961	protein phosphatase 2A activator, regulatory subunit 4
PPP2R4	3750.9	3639	3741.36	3.57414	3.56098	3.57303	golgin A4
TWF2	3749.94	3369	4274.08	3.57402	3.5275	3.63084	twinfilin actin-binding protein 2
ARL6IP5	3748.01	3803	3515.38	3.5738	3.58013	3.54597	ADP-ribosylation factor-like 6 interacting protein 5
KDM2A	3747.04	3784	3899.84	3.57369	3.57795	3.59105	lysine (K)-specific demethylase 2A
CCNL1	3746.07	4113	3332.35	3.57358	3.61416	3.52275	cyclin L1
VPS35	3744.14	3926	3557.3	3.57335	3.59395	3.55112	vacuolar protein sorting 35 homolog (S. cerevisiae)
BFAR	3742.21	3829	3636.04	3.57313	3.58309	3.56063	septin 9
SEPT9	3742.21	3233	4543	3.57313	3.50961	3.65734	bifunctional apoptosis regulator
H2AFY	3741.24	3699	3573.66	3.57302	3.56808	3.55311	patatin-like phospholipase domain containing 6
PNPLA6	3741.24	3369	4952.01	3.57302	3.5275	3.69478	H2A histone family, member Y
BRD4	3740.28	3774	3641.15	3.5729	3.5768	3.56124	bromodomain containing 4
AGAP3	3737.38	3539	4649.34	3.57257	3.54888	3.66739	ArfGAP with GTPase domain, ankyrin repeat and PH domain 3
FLOT2	3737.38	3568	4332.37	3.57257	3.55242	3.63673	flotillin 2
SMARCA5	3735.45	4006	3535.83	3.57234	3.60271	3.54849	SWI/SNF related, matrix associated, actin dependent regulator of chromatin, subfamily a, member 5
NUDT3	3733.51	3374	3896.78	3.57212	3.52815	3.59071	prostaglandin F2 receptor inhibitor
PTGFRN	3733.51	3280	4469.38	3.57212	3.51587	3.65025	nudix (nucleoside diphosphate linked moiety X)-type motif 3
NADSYN1	3727.72	3442	4173.88	3.57144	3.53681	3.62054	NAD synthetase 1
CUL4A	3726.75	3976	3545.03	3.57133	3.59945	3.54962	polypeptide N-acetylgalactosaminyltransferase 6
GALNT6	3726.75	3149	3806.8	3.57133	3.49817	3.58056	cullin 4A
MDM2	3724.82	3876	3513.34	3.5711	3.58838	3.54572	MDM2 proto-oncogene, E3 ubiquitin protein ligase
GLUL	3721.92	3505	4016.41	3.57077	3.54469	3.60384	glutamate-ammonia ligase
SENP6	3721.92	3862	3155.46	3.57077	3.58681	3.49906	SUMO1/sentrin specific peptidase 6
STK17A	3720.95	3775	3390.64	3.57065	3.57692	3.53028	serine/threonine kinase 17a
AP2S1	3717.09	3273	3805.77	3.5702	3.51495	3.58044	adaptor-related protein complex 2, sigma 1 subunit
DNAJB6	3714.19	4174	3502.09	3.56986	3.62055	3.54433	DnaJ (Hsp40) homolog, subfamily B, member 6
ST3GAL1	3713.22	3848	3576.73	3.56975	3.58524	3.55349	ST3 beta-galactoside alpha-2,3-sialyltransferase 1
ALDH2	3712.26	3465	4593.11	3.56964	3.5397	3.66211	aldehyde dehydrogenase 2 family (mitochondrial)
PLSCR4	3712.26	4014	3261.8	3.56964	3.60358	3.51346	phospholipid scramblase 4
NUP98	3710.32	3941	3380.41	3.56941	3.59561	3.52897	nucleoporin 98kDa
ATP5F1	3700.66	3677	3612.52	3.56828	3.56549	3.55781	ATP synthase, H+ transporting, mitochondrial Fo complex, subunit B1
MRC2	3698.73	3905	4646.28	3.56805	3.59162	3.6671	mannose receptor, C type 2
PTDSS1	3698.73	3454	3699.43	3.56805	3.53832	3.56814	phosphatidylserine synthase 1
MLLT4	3694.86	3690	3591.05	3.5676	3.56703	3.55522	myeloid/lymphoid or mixed-lineage leukemia (trithorax homolog, Drosophila); translocated to, 4
MAPKAPK2	3691.96	3588	3443.81	3.56726	3.55485	3.53704	mitogen-activated protein kinase-activated protein kinase 2
DDX1	3689.07	3814	3393.7	3.56692	3.58138	3.53067	DEAD (Asp-Glu-Ala-Asp) box helicase 1
GNL1	3687.13	3509	3736.24	3.56669	3.54518	3.57244	guanine nucleotide binding protein-like 1
BAZ1B	3686.17	4065	3556.28	3.56658	3.60906	3.551	bromodomain adjacent to zinc finger domain, 1B
KXD1	3684.24	3344	3787.37	3.56635	3.52427	3.57834	KxDL motif containing 1
NUFIP2	3684.24	4029	3152.39	3.56635	3.6052	3.49864	nuclear fragile X mental retardation protein interacting protein 2
KLHL5	3683.27	3643	3166.71	3.56623	3.56146	3.50061	kelch-like family member 5
OSBP	3681.34	4197	3324.17	3.56601	3.62294	3.52168	oxysterol binding protein
COL13A1	3679.4	2631	4385.54	3.56578	3.42012	3.64202	collagen, type XIII, alpha 1
SETD7	3679.4	3858	3119.67	3.56578	3.58636	3.49411	zinc finger, MYM-type 2
ZMYM2	3679.4	4004	3276.12	3.56578	3.60249	3.51536	SET domain containing (lysine methyltransferase) 7
SGSH	3678.44	3410	4454.04	3.56566	3.53275	3.64875	N-sulfoglucosamine sulfohydrolase
RAC2	3676.51	3046	4166.72	3.56544	3.48373	3.61979	ras-related C3 botulinum toxin substrate 2 (rho family, small GTP binding protein Rac2)
WHSC1L1	3674.57	3952	3143.19	3.56521	3.59682	3.49737	Wolf-Hirschhorn syndrome candidate 1-like 1
ARHGEF17	3669.74	3721	4336.46	3.56464	3.57066	3.63713	Rho guanine nucleotide exchange factor (GEF) 17
EI24	3669.74	3600	3832.36	3.56464	3.5563	3.58347	etoposide induced 2.4
DAP3	3661.05	3779	3317.02	3.56361	3.57738	3.52075	death associated protein 3
CLSTN3	3659.11	2909	4623.78	3.56338	3.46374	3.665	calsyntenin 3
PJA2	3659.11	3956	3338.49	3.56338	3.59726	3.52355	praja ring finger 2, E3 ubiquitin protein ligase
SBDS	3658.15	4331	2887.56	3.56326	3.63659	3.46053	Shwachman-Bodian-Diamond syndrome
DMTF1	3656.21	3698	3069.57	3.56303	3.56797	3.48708	cyclin D binding myb-like transcription factor 1
MARCH7	3653.32	3718	3136.03	3.56269	3.57031	3.49638	membrane-associated ring finger (C3HC4) 7, E3 ubiquitin protein ligase
KIAA1191	3652.35	3716	3533.79	3.56257	3.57008	3.54824	nuclear factor of activated T-cells, cytoplasmic, calcineurin-dependent 4
NFATC4	3652.35	3555	4063.45	3.56257	3.55084	3.60889	KIAA1191
CARM1	3650.42	3714	3851.79	3.56234	3.56984	3.58566	coactivator-associated arginine methyltransferase 1
WASH5P	3650.42	3486	3614.57	3.56234	3.54233	3.55806	WAS protein family homolog 5 pseudogene; Derived by automated computational analysis using gene prediction method: BestRefSeq.
MED15	3649.45	3452	3957.11	3.56223	3.53807	3.59738	mediator complex subunit 15
PPP6R1	3649.45	3390	3889.62	3.56223	3.5302	3.58991	protein phosphatase 6, regulatory subunit 1
CHTF8	3647.52	3756	3670.8	3.562	3.57473	3.56476	CTF8, chromosome transmission fidelity factor 8 homolog (S. cerevisiae)
PARP14	3642.69	3847	3491.86	3.56142	3.58512	3.54306	poly (ADP-ribose) polymerase family, member 14
FUBP1	3640.75	3745	3504.13	3.56119	3.57345	3.54458	far upstream element (FUSE) binding protein 1
MYO1D	3638.82	3615	3760.78	3.56096	3.55811	3.57528	myosin ID
ARFGEF1	3637.86	3850	3186.13	3.56085	3.58546	3.50326	ELK4, ETS-domain protein (SRF accessory protein 1)
ELK4	3637.86	3543	3574.69	3.56085	3.54937	3.55324	ADP-ribosylation factor guanine nucleotide-exchange factor 1 (brefeldin A-inhibited)
TTC3	3636.89	3474	4311.92	3.56073	3.54083	3.63467	tetratricopeptide repeat domain 3
FAM129A	3633.02	4728	2496.96	3.56027	3.67468	3.39741	family with sequence similarity 129, member A
ATP8B2	3629.16	3537	3735.22	3.55981	3.54864	3.57232	Yip1 domain family, member 3
YIPF3	3629.16	3584	3988.8	3.55981	3.55437	3.60084	ATPase, aminophospholipid transporter, class I, type 8B, member 2
BTG1	3626.26	4133	3057.3	3.55946	3.61627	3.48534	B-cell translocation gene 1, anti-proliferative
DLG1	3625.29	3572	3294.52	3.55934	3.55291	3.51779	proteasome (prosome, macropain) subunit, beta type, 1
PSMB1	3625.29	3202	3618.66	3.55934	3.50542	3.55855	discs, large homolog 1 (Drosophila)
APRT	3622.4	3453	3946.88	3.559	3.5382	3.59625	adenine phosphoribosyltransferase
CHP1	3620.46	3372	3895.75	3.55876	3.52789	3.59059	transmembrane protein 109
MBD1	3620.46	3820	3716.82	3.55876	3.58206	3.57017	calcineurin-like EF-hand protein 1
TMEM109	3620.46	3032	4210.69	3.55876	3.48173	3.62435	methyl-CpG binding domain protein 1
AJUBA	3619.5	4544	2802.69	3.55865	3.65744	3.44758	ajuba LIM protein
NMT1	3618.53	3624	3698.41	3.55853	3.55919	3.56802	N-myristoyltransferase 1
UACA	3618.53	3579	3336.44	3.55853	3.55376	3.52328	uveal autoantigen with coiled-coil domains and ankyrin repeats
SLC39A13	3617.57	3390	3975.51	3.55842	3.5302	3.59939	solute carrier family 39 (zinc transporter), member 13
YTHDF2	3613.7	3894	3396.77	3.55795	3.5904	3.53107	YTH domain family, member 2
EIF2B2	3612.73	4085	3429.49	3.55784	3.61119	3.53523	eukaryotic translation initiation factor 2B, subunit 2 beta, 39kDa
AGPAT6	3611.77	3403	3627.86	3.55772	3.53186	3.55965	1-acylglycerol-3-phosphate O-acyltransferase 6
CCAR1	3608.87	4151	3276.12	3.55737	3.61815	3.51536	cleavage and polyadenylation specific factor 3-like
CPSF3L	3608.87	3527	3935.63	3.55737	3.54741	3.59501	cell division cycle and apoptosis regulator 1
SRPK1	3608.87	3557	3140.12	3.55737	3.55108	3.49695	SRSF protein kinase 1
PSMC1	3603.07	3668	3350.76	3.55667	3.56443	3.52514	proteasome (prosome, macropain) 26S subunit, ATPase, 1
IMMT	3600.17	3550	3550.15	3.55632	3.55023	3.55025	inner membrane protein, mitochondrial
NAP1L4	3596.31	3544	3580.82	3.55586	3.54949	3.55398	nucleosome assembly protein 1-like 4
USP14	3594.38	3781	3260.78	3.55562	3.57761	3.51332	ubiquitin specific peptidase 14 (tRNA-guanine transglycosylase)
ITCH	3586.65	4146	2746.46	3.55469	3.61763	3.43877	Rho-associated, coiled-coil containing protein kinase 1
ROCK1	3586.65	3840	3126.83	3.55469	3.58433	3.4951	itchy E3 ubiquitin protein ligase
MAGT1	3581.81	3884	3339.51	3.5541	3.58928	3.52368	magnesium transporter 1
RIOK3	3580.85	3886	2875.29	3.55399	3.5895	3.45868	RIO kinase 3
RUSC2	3579.88	3973	3356.89	3.55387	3.59912	3.52594	RUN and SH3 domain containing 2
CERCAM	3574.08	3526	4310.89	3.55316	3.54728	3.63457	cerebral endothelial cell adhesion molecule
MOGS	3574.08	3370	4309.87	3.55316	3.52763	3.63446	mannosyl-oligosaccharide glucosidase
AGPS	3572.15	4140	2967.32	3.55293	3.617	3.47236	protein phosphatase 1, catalytic subunit, alpha isozyme
PPP1CA	3572.15	3578	3691.25	3.55293	3.55364	3.56717	alkylglycerone phosphate synthase
CAD	3564.42	3277	3771.01	3.55199	3.51548	3.57646	carbamoyl-phosphate synthetase 2, aspartate transcarbamylase, and dihydroorotase
XRN2	3564.42	3549	3333.38	3.55199	3.55011	3.52288	5'-3' exoribonuclease 2
KIRREL	3563.46	3591	3512.31	3.55187	3.55522	3.54559	transferrin receptor
TFRC	3563.46	2788	4113.55	3.55187	3.44529	3.61422	kin of IRRE like (Drosophila)
FDFT1	3559.59	2588	5654.47	3.5514	3.41296	3.75239	farnesyl-diphosphate farnesyltransferase 1
PYGL	3558.63	2919	3313.95	3.55128	3.46523	3.52035	phosphorylase, glycogen, liver
USP48	3557.66	3659	3420.29	3.55116	3.56336	3.53406	ubiquitin specific peptidase 48
CITED2	3556.69	3681	3106.38	3.55105	3.56597	3.49225	NudC domain containing 3
DRAP1	3556.69	3727	3437.67	3.55105	3.57136	3.53626	DR1-associated protein 1 (negative cofactor 2 alpha)
NUDCD3	3556.69	3446	3827.25	3.55105	3.53732	3.58289	Cbp/p300-interacting transactivator, with Glu/Asp- rich carboxy-terminal domain, 2
DDX6	3555.73	3912	3142.17	3.55093	3.5924	3.49723	DEAD (Asp-Glu-Ala-Asp) box helicase 6
DNAJA1	3553.79	3620	3299.63	3.55069	3.55871	3.51847	NADH dehydrogenase (ubiquinone) 1 alpha subcomplex, 10, 42kDa
NDUFA10	3553.79	3464	3434.6	3.55069	3.53958	3.53588	DnaJ (Hsp40) homolog, subfamily A, member 1
HSD17B12	3552.83	3343	3211.7	3.55057	3.52414	3.50673	TBC1 domain family, member 2B
TBC1D2B	3552.83	3340	3777.14	3.55057	3.52375	3.57716	hydroxysteroid (17-beta) dehydrogenase 12
FNDC3A	3551.86	3868	3181.02	3.55046	3.58749	3.50257	fibronectin type III domain containing 3A
NFKB1	3549.93	3649	2986.75	3.55022	3.56217	3.4752	peripheral myelin protein 22
PMP22	3549.93	3398	3905.98	3.55022	3.53122	3.59173	xeroderma pigmentosum, complementation group C
XPC	3549.93	3940	3094.11	3.55022	3.5955	3.49054	nuclear factor of kappa light polypeptide gene enhancer in B-cells 1
ENAH	3548.96	3258	2934.6	3.5501	3.51295	3.46755	related RAS viral (r-ras) oncogene homolog
RRAS	3548.96	3676	3606.39	3.5501	3.56538	3.55707	enabled homolog (Drosophila)
EFEMP2	3545.1	3600	3670.8	3.54963	3.5563	3.56476	EGF containing fibulin-like extracellular matrix protein 2
ARPC4	3544.13	3391	3459.14	3.54951	3.53033	3.53897	actin related protein 2/3 complex, subunit 4, 20kDa
PTBP3	3543.17	3631	2834.39	3.54939	3.56003	3.45246	polypyrimidine tract binding protein 3
NNMT	3540.27	3738	3300.66	3.54904	3.57264	3.5186	nicotinamide N-methyltransferase
BCAP29	3538.33	3488	2806.78	3.5488	3.54258	3.44821	phosphatidylinositol-4-phosphate 3-kinase, catalytic subunit type 2 alpha
PIK3C2A	3538.33	3353	3389.61	3.5488	3.52543	3.53015	B-cell receptor-associated protein 29
FBXO7	3537.37	3471	3410.06	3.54868	3.54045	3.53276	phospholipase C, beta 3 (phosphatidylinositol- specific)
PLCB3	3537.37	3290	4033.79	3.54868	3.5172	3.60571	F-box protein 7
PSMC5	3534.47	3550	3613.54	3.54832	3.55023	3.55793	proteasome (prosome, macropain) 26S subunit, ATPase, 5
PALMD	3533.5	3650	3299.63	3.54821	3.56229	3.51847	palmdelphin
TIA1	3533.5	3598	3150.35	3.54821	3.55606	3.49836	TIA1 cytotoxic granule-associated RNA binding protein
TAB2	3531.57	3710	2754.64	3.54797	3.56937	3.44006	TGF-beta activated kinase 1/MAP3K7 binding protein 2
AIDA	3530.6	3643	3075.7	3.54785	3.56146	3.48794	axin interactor, dorsalization associated
PEAK1	3527.71	3327	3780.21	3.54749	3.52205	3.57752	pseudopodium-enriched atypical kinase 1
SLC39A1	3525.77	3498	3635.02	3.54725	3.54382	3.56051	solute carrier family 39 (zinc transporter), member 1
DPP7	3524.81	3514	4629.92	3.54714	3.5458	3.66557	dipeptidyl-peptidase 7
RNF41	3523.84	4239	3266.91	3.54702	3.62726	3.51414	ring finger protein 41, E3 ubiquitin protein ligase
ATP11A	3522.87	3485	3595.14	3.5469	3.5422	3.55572	ATPase, class VI, type 11A
ANKLE2	3521.91	3681	3268.96	3.54678	3.56597	3.51441	fatty acid synthase
FASN	3521.91	3041	6554.28	3.54678	3.48302	3.81652	ankyrin repeat and LEM domain containing 2
ANXA3	3518.04	4575	2266.9	3.5463	3.66039	3.35543	annexin A3
AFF1	3513.21	3479	3591.05	3.5457	3.54145	3.55522	AF4/FMR2 family, member 1
LRPAP1	3511.28	3314	4175.92	3.54547	3.52035	3.62075	low density lipoprotein receptor-related protein associated protein 1
COPZ1	3510.31	3699	3534.81	3.54535	3.56808	3.54837	coatomer protein complex, subunit zeta 1
NHP2L1	3510.31	3480	3329.29	3.54535	3.54158	3.52235	NHP2 non-histone chromosome protein 2-like 1 (S. cerevisiae)
NSD1	3509.35	3542	3499.02	3.54523	3.54925	3.54395	nuclear receptor binding SET domain protein 1
ROCK2	3509.35	3640	3415.18	3.54523	3.5611	3.53341	Rho-associated, coiled-coil containing protein kinase 2
PPP1R12C	3508.38	3591	3835.43	3.54511	3.55522	3.58381	protein phosphatase 1, regulatory subunit 12C
MIA3	3507.41	3801	3514.36	3.54499	3.5799	3.54585	melanoma inhibitory activity family, member 3
CLCN3	3504.52	4035	3117.63	3.54463	3.60584	3.49382	chloride channel, voltage-sensitive 3
DEGS1	3502.58	3783	3527.65	3.54439	3.57784	3.54749	delta(4)-desaturase, sphingolipid 1
NEDD8	3501.62	3832	3255.66	3.54427	3.58343	3.51264	tubulin folding cofactor D
TBCD	3501.62	2970	4046.06	3.54427	3.47276	3.60703	neural precursor cell expressed, developmentally down-regulated 8
PRKCE	3499.68	3778	2467.31	3.54403	3.57726	3.39222	protein kinase C, epsilon
KAT2A	3497.75	3026	4245.45	3.54379	3.48087	3.62792	K(lysine) acetyltransferase 2A
RNASEK	3497.75	3446	3893.71	3.54379	3.53732	3.59036	ribonuclease, RNase K
CSNK2B	3492.92	3871	3674.89	3.54319	3.58782	3.56524	RNA binding protein S1, serine-rich domain
RNPS1	3492.92	3537	3757.72	3.54319	3.54864	3.57492	casein kinase 2, beta polypeptide
MAPRE2	3490.99	3386	3468.35	3.54295	3.52969	3.54012	microtubule-associated protein, RP/EB family, member 2
NOS3	3490.02	2666	4925.42	3.54283	3.42586	3.69244	nitric oxide synthase 3 (endothelial cell)
CAMTA2	3488.09	3650	3662.62	3.54259	3.56229	3.56379	calmodulin binding transcription activator 2
NECAP2	3488.09	3933	3515.38	3.54259	3.59472	3.54597	NECAP endocytosis associated 2
PPP4R1	3488.09	3713	3344.62	3.54259	3.56972	3.52435	protein phosphatase 4, regulatory subunit 1
CPT1A	3487.12	3841	3249.53	3.54247	3.58444	3.51182	carnitine palmitoyltransferase 1A (liver)
RGS3	3485.19	3907	3746.47	3.54223	3.59184	3.57362	regulator of G-protein signaling 3
PCGF3	3482.29	3251	3492.89	3.54187	3.51202	3.54318	polycomb group ring finger 3
LAPTM5	3478.43	3542	3449.94	3.54138	3.54925	3.53781	lysosomal protein transmembrane 5
STOML2	3477.46	3388	3471.41	3.54126	3.52994	3.54051	topoisomerase (DNA) II beta 180kDa
TOP2B	3477.46	3207	3731.13	3.54126	3.5061	3.57184	stomatin (EPB72)-like 2
GSTK1	3476.5	3205	3729.09	3.54114	3.50583	3.5716	glutathione S-transferase kappa 1
DAPK1	3475.53	3353	4107.41	3.54102	3.52543	3.61357	death-associated protein kinase 1
PDIA5	3472.63	3170	3736.24	3.54066	3.50106	3.57244	protein disulfide isomerase family A, member 5
SOX7	3470.7	3001	3807.82	3.54042	3.47727	3.58068	SRY (sex determining region Y)-box 7
MEGF8	3469.73	3414	4577.77	3.5403	3.53326	3.66065	multiple EGF-like-domains 8
CTTNBP2NL	3468.77	3227	3104.33	3.54017	3.5088	3.49197	CTTNBP2 N-terminal like
PSME4	3467.8	3343	3314.97	3.54005	3.52414	3.52048	proteasome (prosome, macropain) activator subunit 4
SPTLC2	3465.87	3236	3765.9	3.53981	3.51001	3.57587	serine palmitoyltransferase, long chain base subunit 2
CTBP1	3464.9	3447	3954.04	3.53969	3.53744	3.59704	C-terminal binding protein 1
KMT2E	3464.9	3422	3596.16	3.53969	3.53428	3.55584	lysine (K)-specific methyltransferase 2E
KPNA6	3464.9	3345	3204.54	3.53969	3.5244	3.50577	karyopherin alpha 6 (importin alpha 7)
MAN2A1	3463.93	3700	3223.97	3.53957	3.5682	3.50839	mannosidase, alpha, class 2A, member 1
MOB1A	3463.93	3536	3083.88	3.53957	3.54851	3.4891	MOB kinase activator 1A
ZFP36L2	3462.97	3266	4217.84	3.53945	3.51402	3.62509	ZFP36 ring finger protein-like 2
ELP2	3462	3652	3133.99	3.53933	3.56253	3.4961	elongator acetyltransferase complex subunit 2
ATRX	3461.04	3400	3160.57	3.53921	3.53148	3.49977	alpha thalassemia/mental retardation syndrome X- linked
ZRANB2	3461.04	3133	2953	3.53921	3.49596	3.47026	zinc finger, RAN-binding domain containing 2
TEX261	3458.14	3403	3176.93	3.53884	3.53186	3.50201	testis expressed 261
METTL9	3452.34	3121	3593.09	3.53811	3.49429	3.55547	methyltransferase like 9
ENTPD4	3451.37	3548	3499.02	3.53799	3.54998	3.54395	ectonucleoside triphosphate diphosphohydrolase 4
ABCF2	3450.41	3484	3119.67	3.53787	3.54208	3.49411	ATP-binding cassette, sub-family F (GCN20), member 2
PUM2	3444.61	3547	2974.48	3.53714	3.54986	3.47341	pumilio RNA-binding family member 2
CIZ1	3443.64	3280	3774.08	3.53702	3.51587	3.57681	CDKN1A interacting zinc finger protein 1
CMTM3	3439.78	3617	3450.96	3.53653	3.55835	3.53794	CKLF-like MARVEL transmembrane domain containing 3
PSME3	3436.88	3763	3084.91	3.53616	3.57553	3.48924	proteasome (prosome, macropain) activator subunit 3 (PA28 gamma; Ki)
SMARCC2	3435.91	3234	3930.52	3.53604	3.50974	3.59445	SWI/SNF related, matrix associated, actin dependent regulator of chromatin, subfamily c, member 2
NRAS	3434.95	3674	2737.25	3.53592	3.56514	3.43732	neuroblastoma RAS viral (v-ras) oncogene homolog
RNF11	3433.98	3428	2821.1	3.5358	3.53504	3.45042	small nuclear ribonucleoprotein polypeptide A
SNRPA	3433.98	3406	3527.65	3.5358	3.53224	3.54749	ring finger protein 11
COX6A1	3433.02	3473	3749.54	3.53568	3.5407	3.57398	cytochrome c oxidase subunit VIa polypeptide 1
HPCAL1	3431.08	2945	3621.72	3.53543	3.46909	3.55892	hippocalcin-like 1
GRSF1	3430.12	3240	3252.6	3.53531	3.51055	3.51223	G-rich RNA sequence binding factor 1
ARSJ	3429.15	3182	3239.3	3.53519	3.5027	3.51045	arylsulfatase family, member J
PFDN2	3425.29	3623	2764.86	3.5347	3.55907	3.44167	prefoldin subunit 2
BCAM	3424.32	3260	4184.1	3.53457	3.51322	3.6216	basal cell adhesion molecule (Lutheran blood group)
NDUFV1	3424.32	3331	4078.78	3.53457	3.52257	3.61053	NADH dehydrogenase (ubiquinone) flavoprotein 1, 51kDa
SH3D19	3423.35	3340	3345.65	3.53445	3.52375	3.52448	SH3 domain containing 19
AAMP	3420.45	3432	3062.41	3.53408	3.53555	3.48606	myocyte enhancer factor 2D
MEF2D	3420.45	3346	3250.55	3.53408	3.52453	3.51196	angio-associated, migratory cell protein
MARK3	3419.49	3299	3275.09	3.53396	3.51838	3.51522	MAP/microtubule affinity-regulating kinase 3
AHNAK2	3418.52	2989	4358.95	3.53384	3.47553	3.63938	AHNAK nucleoprotein 2
ATP13A3	3418.52	3319	2984.7	3.53384	3.52101	3.4749	ATPase type 13A3
ICAM1	3418.52	4043	2738.28	3.53384	3.6067	3.43748	intercellular adhesion molecule 1
AGFG1	3417.56	3636	2746.46	3.53372	3.56062	3.43877	ArfGAP with FG repeats 1
FABP5	3416.59	3499	3347.69	3.53359	3.54394	3.52475	lipin 1
LPIN1	3416.59	3065	3720.91	3.53359	3.48643	3.57065	fatty acid binding protein 5 (psoriasis-associated)
ARIH2	3415.62	3595	2941.76	3.53347	3.5557	3.46861	nuclear pore complex interacting protein family, member A1
NPIPA1	3415.62	4110	3320.08	3.53347	3.61384	3.52115	KIAA0220-like protein {ECO:0000313|EMBL:AAF82267.1}; Nuclear pore complex- interacting protein family member A1 {ECO:0000313|Ensembl:ENSP00000331567}
NPIPA1	3415.62	4110	3320.08	3.53347	3.61384	3.52115	KIAA0220-like protein {ECO:0000313|EMBL:AAF82267.1}; Nuclear pore complex- interacting protein family member A1 {ECO:0000313|Ensembl:ENSP00000331567}
NPIPA1	3415.62	4110	3320.08	3.53347	3.61384	3.52115	ariadne RBR E3 ubiquitin protein ligase 2
TAOK1	3410.79	3707	3122.74	3.53286	3.56902	3.49454	TAO kinase 1
SUMO1	3408.86	3476	2864.04	3.53261	3.54108	3.45698	small ubiquitin-like modifier 1
EDEM1	3406.93	3585	3214.76	3.53236	3.55449	3.50715	ER degradation enhancer, mannosidase alpha-like 1
ANXA7	3404.03	3301	3114.56	3.53199	3.51865	3.4934	annexin A7
GTPBP4	3404.03	3508	3080.82	3.53199	3.54506	3.48867	GTP binding protein 4
BLOC1S5-TXNDC5	3401.13	3436	2906.99	3.53162	3.53605	3.46344	integrin alpha FG-GAP repeat containing 3
ERN1	3401.13	4001	2659.54	3.53162	3.60217	3.42481	BLOC1S5-TXNDC5 readthrough (NMD candidate)
ITFG3	3401.13	3247	4217.84	3.53162	3.51148	3.62509	endoplasmic reticulum to nucleus signaling 1
KCTD20	3400.16	3435	3084.91	3.5315	3.53593	3.48924	potassium channel tetramerization domain containing 20
N4BP2L2	3400.16	3580	3066.5	3.5315	3.55388	3.48664	NEDD4 binding protein 2-like 2
PWP1	3398.23	3613	2810.87	3.53125	3.55787	3.44884	TSC22 domain family, member 1
TSC22D1	3398.23	3281	3321.11	3.53125	3.51601	3.52128	PWP1 homolog (S. cerevisiae)
PPP6R3	3397.26	3870	2812.92	3.53113	3.58771	3.44916	protein phosphatase 6, regulatory subunit 3
RDH11	3394.37	3003	3690.23	3.53076	3.47756	3.56705	retinol dehydrogenase 11 (all-trans/9-cis/11-cis)
MAFG	3393.4	3694	3160.57	3.53064	3.5675	3.49977	v-maf avian musculoaponeurotic fibrosarcoma oncogene homolog G
GALNT10	3391.47	3746	2987.77	3.53039	3.57357	3.47535	HEAT repeat containing 1
HEATR1	3391.47	3393	3260.78	3.53039	3.53058	3.51332	polypeptide N-acetylgalactosaminyltransferase 10
DKK1	3390.5	3507	2420.28	3.53026	3.54494	3.38386	myosin VI
[truncated: 13,932 more rows]

## Sheet: Full data
Gene name	7_HUVEC_TGF_b_0149844	7_HUVEC_TGF_b_J2H1702_0149845	Fold Change {Log(Treated/Control, 2)}	Regulation	DESeq2 pValue	edgeR pValue	Contig	eggNOG category	Product	7_HUVEC_TGF_b_0149844_read	7_HUVEC_TGF_b_J2H1702_0149845_read	feature_index	Gene name_1	7_HUVEC_Con_0149843	7_HUVEC_TGF_b_0149844_1	7_HUVEC_TGF_b_J2H1702_0149845_1
ARAP1-AS2	0.9887	21.2423	4.42526	Up	0.183	0	chr.11		ARAP1 antisense RNA 2	1	21	187837	ARAP1-AS2	9.6623	1	21.4727
ADD2	0.9887	17.1961	4.1204	Up	0.225	0	chr. 2		adducin 2 (beta)	1	17	36829	ADD2	7.7298	1	17.3826
DND1P1	0.9887	13.15	3.73339	Up	0.287	0.004	chr.17			1	13	277734	DND1P1	9.6623	1	13.2926
SLC17A7	0.9887	13.15	3.73339	Up	0.287	0.004	chr.19		solute carrier family 17 (vesicular glutamate transporter), member 7	1	13	311419	SLC17A7	4.8312	1	13.2926
C1QL1	0.9887	12.1384	3.6179	Up	0.307	0.006	chr.17		complement component 1, q subcomponent-like 1	1	12	277475	C1QL1	8.6961	1	12.2701
MT1JP	0.9887	12.1384	3.6179	Up	0.307	0.006	chr.16		metallothionein 1J, pseudogene; Derived by automated computational analysis using gene prediction method: BestRefSeq.	1	12	258153	MT1JP	2.8987	1	12.2701
PDZD4	0.9887	12.1384	3.6179	Up	0.307	0.006	chr.X		PDZ domain containing 4	1	12	346784	PDZD4	7.7298	1	12.2701
PMCH	0.9887	12.1384	3.6179	Up	0.307	0.006	chr.12		pro-melanin-concentrating hormone	1	12	210555	PMCH	0.9662	1	12.2701
PSMD4P1	2.9662	36.4153	3.61786	Up	0.11	0	chr.21			3	36	326588	PSMD4P1	25.122	3	36.8103
CDHR1	1.9775	23.2653	3.55643	Up	0.181	0	chr.10		cadherin-related family member 1	2	23	168901	CDHR1	6.7636	2	23.5177
PLA2G3	1.9775	23.2653	3.55643	Up	0.181	0	chr.22		phospholipase A2, group III	2	23	332469	PLA2G3	15.4597	2	23.5177
C3AR1	0.9887	11.1269	3.49238	Up	0.329	0.01	chr.12		complement component 3a receptor 1	1	11	197554	C3AR1	1.9325	1	11.2476
MROH7	0.9887	11.1269	3.49238	Up	0.329	0.01	chr. 1	O	maestro heat-like repeat family member 7	1	11	10695	MROH7	4.8312	1	11.2476
TPBGL	0.9887	11.1269	3.49238	Up	0.329	0.01	chr.11		trophoblast glycoprotein-like	1	11	188498	TPBGL	3.8649	1	11.2476
CTB-96E2.3	1.9775	22.2538	3.4923	Up	0.191	0	chr.17		processed_transcript	2	22	271733	CTB-96E2.3	19.3246	2	22.4952
AMN	0.9887	10.1154	3.35488	Up	0.355	0.017	chr.14		amnion associated transmembrane protein	1	10	233451	AMN	6.7636	1	10.2251
TBC1D26	0.9887	10.1154	3.35488	Up	0.355	0.017	chr.17		TBC1 domain family, member 26	1	10	269348	TBC1D26	3.8649	3	7.1576
TBC1D26	0.9887	10.1154	3.35488	Up	0.355	0.017	chr.17		TBC1 domain family, member 26	1	10	269348	TBC1D26	5.7974	1	10.2251
UBE2F-SCLY	0.9887	10.1154	3.35488	Up	0.355	0.017	chr. 2	O	UBE2F-SCLY readthrough (NMD candidate)	1	10	53069	UBE2F-SCLY	0.9662	1	10.2251
MAGEL2	1.9775	19.2192	3.2808	Up	0.225	0.001	chr.15		MAGE-like 2	2	19	235353	MAGEL2	13.5272	2	19.4277
ABHD14A-ACY1	0.9887	9.1038	3.20286	Up	0.384	0.029	chr. 3	E	ABHD14A-ACY1 readthrough (NMD candidate)	1	9	61057	ABHD14A-ACY1	8.6961	1	9.2026
ANKRD19P	0.9887	9.1038	3.20286	Up	0.384	0.029	chr. 9		ankyrin repeat domain 19, pseudogene; Derived by automated computational analysis using gene prediction method: BestRefSeq.	1	9	156066	ANKRD19P	0.9662	1	9.2026
CABP1	0.9887	9.1038	3.20286	Up	0.384	0.029	chr.12		calcium binding protein 1	1	9	213391	CABP1	3.8649	1	9.2026
FAM66E	0.9887	9.1038	3.20286	Up	0.384	0.029	chr. 8		family with sequence similarity 66, member E	1	9	137390	FAM66E	2.8987	1	9.2026
MICE	0.9887	9.1038	3.20286	Up	0.384	0.029	chr. 6		MHC class I polypeptide-related sequence E (pseudogene)	1	9	107511	MICE	7.7298	1	9.2026
NUTM2A	10.876	92.0498	3.08127	Up	0.033	0	chr.10		NUT family member 2A	11	91	169141	NUTM2A	34.7843	11	93.0482
ADAD2	0.9887	8.0923	3.03295	Up	0.418	0.049	chr.16		adenosine deaminase domain containing 2	1	8	263396	ADAD2	0.9662	1	8.1801
ADAMTSL5	0.9887	8.0923	3.03295	Up	0.418	0.049	chr.19		ADAMTS-like 5	1	8	294554	ADAMTSL5	3.8649	1	8.1801
CYP4F35P	0.9887	8.0923	3.03295	Up	0.418	0.049	chr.18		cytochrome P450, family 4, subfamily F, polypeptide 35, pseudogene; Derived by automated computational analysis using gene prediction method: BestRefSeq.	1	8	288793	CYP4F35P	5.7974	1	8.1801
MIA	0.9887	8.0923	3.03295	Up	0.418	0.049	chr.19		melanoma inhibitory activity	1	8	307498	MIA	3.8649	1	8.1801
RBMS1P1	0.9887	8.0923	3.03295	Up	0.418	0.049	chr.12			1	8	207283	RBMS1P1	1.9325	1	8.1801
GTF2IRD1P1	1.9775	16.1846	3.03287	Up	0.271	0.003	chr. 7		GTF2I repeat domain containing 1 pseusogene 1	2	16	126460	GTF2IRD1P1	1.9325	2	16.3601
PDLIM1P4	1.9775	15.1731	2.93977	Up	0.289	0.005	chr. 3			2	15	63825	PDLIM1P4	9.6623	2	15.3376
HNRNPCP7	0.9887	7.0808	2.84031	Up	0.457	0.083	chr. 7			1	7	126128	HNRNPCP7	3.8649	1	7.1576
IMPG1	0.9887	7.0808	2.84031	Up	0.457	0.083	chr. 6		interphotoreceptor matrix proteoglycan 1	1	7	113605	IMPG1	5.7974	1	7.1576
KLK1	0.9887	7.0808	2.84031	Up	0.457	0.083	chr.19		kallikrein 1	1	7	312456	KLK1	11.5948	1	7.1576
OPN1SW	0.9887	7.0808	2.84031	Up	0.457	0.083	chr. 7	O	opsin 1 (cone pigments), short-wave-sensitive	1	7	133109	OPN1SW	2.8987	1	7.1576
PAICSP1	0.9887	7.0808	2.84031	Up	0.457	0.083	chr. 9			1	7	153516	PAICSP1	10.6285	1	7.1576
PCBP3	0.9887	7.0808	2.84031	Up	0.457	0.083	chr.21		poly(rC) binding protein 3	1	7	328180	PCBP3	2.8987	1	7.1576
SERPINA3	0.9887	7.0808	2.84031	Up	0.457	0.083	chr.14		serpin peptidase inhibitor, clade A (alpha-1 antiproteinase, antitrypsin), member 3	1	7	232038	SERPINA3	6.7636	1	7.1576
STK24-AS1	0.9887	7.0808	2.84031	Up	0.457	0.083	chr.13		STK24 antisense RNA 1	1	7	220169	STK24-AS1	2.8987	1	7.1576
TRABD2B	0.9887	7.0808	2.84031	Up	0.457	0.083	chr. 1	O	TraB domain containing 2B	1	7	9762	TRABD2B	2.8987	1	7.1576
XKR5	0.9887	7.0808	2.84031	Up	0.457	0.083	chr. 8		XK, Kell blood group complex subunit-related family, member 5	1	7	137158	XKR5	0.9662	1	7.1576
ZC3H12B	0.9887	7.0808	2.84031	Up	0.457	0.083	chr.X		zinc finger CCCH-type containing 12B	1	7	340898	ZC3H12B	7.7298	1	7.1576
ADAMTS7P1	1.9775	14.1615	2.84022	Up	0.31	0.008	chr.15		processed_transcript	2	14	245088	ADAMTS7P1	1.9325	2	14.3151
ACSM1	0.9887	6.0692	2.6179	Up	0.504	0.14	chr.16		acyl-CoA synthetase medium-chain family member 1	1	6	253272	ACSM1	3.8649	1	6.1351
C1QTNF9B-AS1	0.9887	6.0692	2.6179	Up	0.504	0.14	chr.13		C1QTNF9B antisense RNA 1	1	6	216223	C1QTNF9B-AS1	4.8312	1	6.1351
CCR4	0.9887	6.0692	2.6179	Up	0.504	0.14	chr. 3	U	chemokine (C-C motif) receptor 4	1	6	57086	CCR4	2.8987	1	6.1351
CSPG5	0.9887	6.0692	2.6179	Up	0.504	0.14	chr. 3	U	chondroitin sulfate proteoglycan 5 (neuroglycan C)	1	6	59219	CSPG5	4.8312	1	6.1351
CYB561D2	0.9887	6.0692	2.6179	Up	0.504	0.14	chr. 3		cytochrome b561 family, member D2	1	6	60776	CYB561D2	182.618	179	201.434
CYB561D2	0.9887	6.0692	2.6179	Up	0.504	0.14	chr. 3		cytochrome b561 family, member D2	1	6	60776	CYB561D2	2.8987	1	6.1351
EIF1AY	0.9887	6.0692	2.6179	Up	0.504	0.14	chr. Y		eukaryotic translation initiation factor 1A, Y- linked	1	6	348705	EIF1AY	18.3584	16	22.4952
EIF1AY	0.9887	6.0692	2.6179	Up	0.504	0.14	chr. Y		eukaryotic translation initiation factor 1A, Y- linked	1	6	348705	EIF1AY	5.7974	1	6.1351
HEATR4	0.9887	6.0692	2.6179	Up	0.504	0.14	chr.14		HEAT repeat containing 4	1	6	229310	HEATR4	7.7298	1	6.1351
RN7SL525P	0.9887	6.0692	2.6179	Up	0.504	0.14	chr.19		misc_RNA	1	6	316547	RN7SL525P	1.9325	1	6.1351
SCIN	0.9887	6.0692	2.6179	Up	0.504	0.14	chr. 7		scinderin	1	6	121697	SCIN	6.7636	1	6.1351
SNCB	0.9887	6.0692	2.6179	Up	0.504	0.14	chr. 5		synuclein, beta	1	6	103119	SNCB	1.9325	1	6.1351
GOLGA8Q	3.9549	24.2769	2.61787	Up	0.214	0.001	chr.15		golgin A8 family, member Q	4	24	236117	GOLGA8Q	8.6961	4	24.5402
SLC11A1	1.9775	12.1384	2.61783	Up	0.359	0.021	chr. 2	P	solute carrier family 11 (proton-coupled divalent metal ion transporter), member 1	2	12	50272	SLC11A1	9.6623	2	12.2701
ZMIZ1-AS1	4.9436	29.3346	2.56897	Up	0.182	0	chr.10		ZMIZ1 antisense RNA 1	5	29	168538	ZMIZ1-AS1	18.3584	5	29.6527
CRISPLD2	1.9775	11.1269	2.4923	Up	0.388	0.033	chr.16		cysteine-rich secretory protein LCCL domain containing 2	2	11	263531	CRISPLD2	10.6285	2	11.2476
PLIN5	1.9775	11.1269	2.4923	Up	0.388	0.033	chr.19		perilipin 5	2	11	295876	PLIN5	5.7974	2	11.2476
GOLGA6L3	2.9662	16.1846	2.44793	Up	0.311	0.01	chr.15		golgin A6 family-like 3	3	16	245658	GOLGA6L3	8.6961	3	16.3601
PI16	3.9549	21.2423	2.42523	Up	0.256	0.003	chr. 6		peptidase inhibitor 16	4	21	110555	PI16	12.561	4	21.4727
AOAH	0.9887	5.0577	2.35488	Up	0.56	0.235	chr. 7		acyloxyacyl hydrolase (neutrophil)	1	5	123865	AOAH	5.7974	1	5.1125
AP1B1P1	0.9887	5.0577	2.35488	Up	0.56	0.235	chr.22		processed_transcript	1	5	332750	AP1B1P1	0.9662	1	5.1125
CD19	0.9887	5.0577	2.35488	Up	0.56	0.235	chr.16		CD19 molecule	1	5	254815	CD19	2.8987	1	5.1125
CD79A	0.9887	5.0577	2.35488	Up	0.56	0.235	chr.19		CD79a molecule, immunoglobulin-associated alpha	1	5	307985	CD79A	4.8312	1	5.1125
COL4A4	0.9887	5.0577	2.35488	Up	0.56	0.235	chr. 2		collagen, type IV, alpha 4	1	5	51511	COL4A4	1.9325	1	5.1125
HMGN2P46	0.9887	5.0577	2.35488	Up	0.56	0.235	chr.15		processed_transcript	1	5	238999	HMGN2P46	1.9325	1	5.1125
HSPD1P11	0.9887	5.0577	2.35488	Up	0.56	0.235	chr. 5			1	5	95218	HSPD1P11	4.8312	1	5.1125
KCNK15	0.9887	5.0577	2.35488	Up	0.56	0.235	chr.20		potassium channel, subfamily K, member 15	1	5	321419	KCNK15	7.7298	1	5.1125
OR7D2	0.9887	5.0577	2.35488	Up	0.56	0.235	chr.19		olfactory receptor, family 7, subfamily D, member 2	1	5	297592	OR7D2	8.6961	1	5.1125
RPL7AP2	0.9887	5.0577	2.35488	Up	0.56	0.235	chr.14			1	5	225680	RPL7AP2	1.9325	1	5.1125
SAMD11	0.9887	5.0577	2.35488	Up	0.56	0.235	chr. 1	R	sterile alpha motif domain containing 11	1	5	220	SAMD11	2.8987	1	5.1125
SCGB1B2P	0.9887	5.0577	2.35488	Up	0.56	0.235	chr.19		secretoglobin, family 1B, member 2, pseudogene; Derived by automated computational analysis using gene prediction method: BestRefSeq.	1	5	304225	SCGB1B2P	1.9325	1	5.1125
SYCP2L	0.9887	5.0577	2.35488	Up	0.56	0.235	chr. 6		synaptonemal complex protein 2-like	1	5	105589	SYCP2L	6.7636	1	5.1125
TMEM155	0.9887	5.0577	2.35488	Up	0.56	0.235	chr. 4		transmembrane protein 155	1	5	84096	TMEM155	0.9662	1	5.1125
TMEM51-AS1	0.9887	5.0577	2.35488	Up	0.56	0.235	chr. 1		TMEM51 antisense RNA 1	1	5	2992	TMEM51-AS1	11.5948	1	5.1125
QPRT	5.9323	30.3461	2.35485	Up	0.192	0.001	chr.16		quinolinate phosphoribosyltransferase	6	30	255036	QPRT	13.5272	6	30.6752
IL21R	4.9436	25.2884	2.35484	Up	0.227	0.002	chr.16		interleukin 21 receptor	5	25	254346	IL21R	28.9869	5	25.5627
NOTCH2NL	2.9662	15.1731	2.35483	Up	0.334	0.015	chr. 1		notch 2 N-terminal like	3	15	16816	NOTCH2NL	436.736	344	474.444
ABCC6P1	1.9775	10.1154	2.3548	Up	0.422	0.052	chr.16		processed_transcript	2	10	252763	ABCC6P1	4.8312	2	10.2251
CHRNB4	1.9775	10.1154	2.3548	Up	0.422	0.052	chr.15		cholinergic receptor, nicotinic, beta 4 (neuronal)	2	10	244590	CHRNB4	5.7974	2	10.2251
NPTX2	1.9775	10.1154	2.3548	Up	0.422	0.052	chr. 7		neuronal pentraxin II	2	10	129406	NPTX2	8.6961	2	10.2251
OR1F1	1.9775	10.1154	2.3548	Up	0.422	0.052	chr.16		olfactory receptor, family 1, subfamily F, member 1	2	10	250219	OR1F1	4.8312	2	10.2251
RPL7AP10	1.9775	10.1154	2.3548	Up	0.422	0.052	chr.19			2	10	303015	RPL7AP10	5.7974	2	10.2251
NKD2	2.9662	14.1615	2.25529	Up	0.36	0.023	chr. 5	O	naked cuticle homolog 2 (Drosophila)	3	14	88718	NKD2	9.6623	3	14.3151
TMEM191C	2.9662	14.1615	2.25529	Up	0.36	0.023	chr.22		transmembrane protein 191C	3	14	329941	TMEM191C	9.6623	3	14.3151
TENM4	7.9098	37.4268	2.24236	Up	0.164	0	chr.11		teneurin transmembrane protein 4	8	37	189212	TENM4	20.2908	8	37.8328
FAM162B	3.9549	18.2077	2.20284	Up	0.311	0.011	chr. 6		family with sequence similarity 162, member B	4	18	116079	FAM162B	18.3584	4	18.4051
PMFBP1	3.9549	18.2077	2.20284	Up	0.311	0.011	chr.16		polyamine modulated factor 1 binding protein 1	4	18	262052	PMFBP1	9.6623	4	18.4051
ANKRD20A19P	1.9775	9.1038	2.20279	Up	0.459	0.083	chr.13		ankyrin repeat domain 20 family, member A19, pseudogene; Derived by automated computational analysis using gene prediction method: BestRefSeq.	2	9	216235	ANKRD20A19P	2.8987	2	9.2026
CASC8	1.9775	9.1038	2.20279	Up	0.459	0.083	chr. 8		cancer susceptibility candidate 8 (non-protein coding)	2	9	148056	CASC8	7.7298	2	9.2026
CDH20	1.9775	9.1038	2.20279	Up	0.459	0.083	chr.18		cadherin 20, type 2	2	9	292251	CDH20	6.7636	2	9.2026
FAM90A1	1.9775	9.1038	2.20279	Up	0.459	0.083	chr.12		family with sequence similarity 90, member A1	2	9	197618	FAM90A1	5.7974	2	9.2026
GRID2IP	1.9775	9.1038	2.20279	Up	0.459	0.083	chr. 7	O	glutamate receptor, ionotropic, delta 2 (Grid2) interacting protein	2	9	121257	GRID2IP	3.8649	2	9.2026
IGSF9	1.9775	9.1038	2.20279	Up	0.459	0.083	chr. 1		immunoglobulin superfamily, member 9	2	9	20910	IGSF9	2.8987	2	9.2026
LRRC16B	1.9775	9.1038	2.20279	Up	0.459	0.083	chr.14		leucine rich repeat containing 16B	2	9	223676	LRRC16B	6.7636	2	9.2026
LSP1	1.9775	9.1038	2.20279	Up	0.459	0.083	chr.11		lymphocyte-specific protein 1	2	9	174705	LSP1	0.9662	2	9.2026
NUS1P1	1.9775	9.1038	2.20279	Up	0.459	0.083	chr.X			2	9	339092	NUS1P1	1.9325	2	9.2026
PABPC5	1.9775	9.1038	2.20279	Up	0.459	0.083	chr.X		poly(A) binding protein, cytoplasmic 5	2	9	342349	PABPC5	6.7636	2	9.2026
PLEKHG6	1.9775	9.1038	2.20279	Up	0.459	0.083	chr.12		pleckstrin homology domain containing, family G (with RhoGef domain) member 6	2	9	196435	PLEKHG6	5.7974	2	9.2026
SCGB3A1	1.9775	9.1038	2.20279	Up	0.459	0.083	chr. 5		secretoglobin, family 3A, member 1	2	9	104324	SCGB3A1	9.6623	2	9.2026
ADAM33	11.8647	53.6114	2.17586	Up	0.114	0	chr.20		ADAM metallopeptidase domain 33	12	53	317328	ADAM33	28.9869	12	54.1929
CTAGE7P	2.9662	13.15	2.14838	Up	0.388	0.034	chr.10		CTAGE family, member 7, pseudogene; Derived by automated computational analysis using gene prediction method: BestRefSeq.	3	13	173204	CTAGE7P	9.6623	3	13.2926
PSAT1P3	2.9662	13.15	2.14838	Up	0.388	0.034	chr. 1			3	13	12470	PSAT1P3	2.8987	3	13.2926
HMOX1	4394.88	19269.8	2.13244	Up	0.307	0	chr.22		heme oxygenase (decycling) 1	4445	19050	333037	HMOX1	9245.85	4445	19478.8
SSSCA1-AS1	6.9211	29.3346	2.08353	Up	0.226	0.002	chr.11		SSSCA1 antisense RNA 1 (head to head)	7	29	185172	SSSCA1-AS1	13.5272	7	29.6527
CTSV	10.876	45.5191	2.06532	Up	0.148	0	chr. 9		cathepsin V	11	45	156583	CTSV	43.4804	11	46.0129
ACTBP13	0.9887	4.0462	2.03296	Up	0.628	0.389	chr. 3		unitary_pseudogene	1	4	60365	ACTBP13	2.8987	1	4.09
APOBEC2	0.9887	4.0462	2.03296	Up	0.628	0.389	chr. 6		apolipoprotein B mRNA editing enzyme, catalytic polypeptide-like 2	1	4	110908	APOBEC2	2.8987	1	4.09
ATP4B	0.9887	4.0462	2.03296	Up	0.628	0.389	chr.13		ATPase, H+/K+ exchanging, beta polypeptide	1	4	221234	ATP4B	3.8649	1	4.09
CEBPA-AS1	0.9887	4.0462	2.03296	Up	0.628	0.389	chr.19		CEBPA antisense RNA 1 (head to head)	1	4	304037	CEBPA-AS1	7.7298	1	4.09
CLCN3P1	0.9887	4.0462	2.03296	Up	0.628	0.389	chr. 9		processed_transcript	1	4	151407	CLCN3P1	3.8649	1	4.09
CNIH2	0.9887	4.0462	2.03296	Up	0.628	0.389	chr.11		cornichon family AMPA receptor auxiliary protein 2	1	4	185718	CNIH2	8.6961	1	4.09
DCST1	0.9887	4.0462	2.03296	Up	0.628	0.389	chr. 1		DC-STAMP domain containing 1	1	4	19215	DCST1	1.9325	1	4.09
DSCR9	0.9887	4.0462	2.03296	Up	0.628	0.389	chr.21		Down syndrome critical region gene 9 (non-protein coding)	1	4	326692	DSCR9	5.7974	1	4.09
EEF1A1P9	0.9887	4.0462	2.03296	Up	0.628	0.389	chr. 4			1	4	82947	EEF1A1P9	0.9662	1	4.09
EPHA5-AS1	0.9887	4.0462	2.03296	Up	0.628	0.389	chr. 4		EPHA5 antisense RNA 1	1	4	79530	EPHA5-AS1	8.6961	1	4.09
FAM157A	0.9887	4.0462	2.03296	Up	0.628	0.389	chr. 3		family with sequence similarity 157, member A	1	4	74478	FAM157A	1.9325	1	4.09
FAM20A	0.9887	4.0462	2.03296	Up	0.628	0.389	chr.17		family with sequence similarity 20, member A	1	4	282522	FAM20A	2.8987	1	4.09
FAM81B	0.9887	4.0462	2.03296	Up	0.628	0.389	chr. 5		family with sequence similarity 81, member B	1	4	95092	FAM81B	1.9325	1	4.09
FAT3	0.9887	4.0462	2.03296	Up	0.628	0.389	chr.11		FAT atypical cadherin 3	1	4	190237	FAT3	2.8987	1	4.09
FER1L5	0.9887	4.0462	2.03296	Up	0.628	0.389	chr. 2		fer-1-like family member 5	1	4	39589	FER1L5	1.9325	1	4.09
FNDC5	0.9887	4.0462	2.03296	Up	0.628	0.389	chr. 1		fibronectin type III domain containing 5	1	4	6699	FNDC5	0.9662	1	4.09
GAPDHP61	0.9887	4.0462	2.03296	Up	0.628	0.389	chr.15			1	4	241433	GAPDHP61	4.8312	1	4.09
GNMT	0.9887	4.0462	2.03296	Up	0.628	0.389	chr. 6		glycine N-methyltransferase	1	4	111317	GNMT	1.9325	1	4.09
HLX-AS1	0.9887	4.0462	2.03296	Up	0.628	0.389	chr. 1		HLX antisense RNA 1	1	4	27144	HLX-AS1	0.9662	1	4.09
IGSF1	0.9887	4.0462	2.03296	Up	0.628	0.389	chr.X		immunoglobulin superfamily, member 1	1	4	344882	IGSF1	5.7974	1	4.09
ITGB6	0.9887	4.0462	2.03296	Up	0.628	0.389	chr. 2	U	integrin, beta 6	1	4	44598	ITGB6	2.8987	1	4.09
KRT18P34	0.9887	4.0462	2.03296	Up	0.628	0.389	chr. 3			1	4	70009	KRT18P34	3.8649	1	4.09
MARCKSL1P1	0.9887	4.0462	2.03296	Up	0.628	0.389	chr.10			1	4	171230	MARCKSL1P1	1.9325	1	4.09
MESP2	0.9887	4.0462	2.03296	Up	0.628	0.389	chr.15		mesoderm posterior basic helix-loop-helix transcription factor 2	1	4	246153	MESP2	4.8312	1	4.09
MKI67P1	0.9887	4.0462	2.03296	Up	0.628	0.389	chr.X			1	4	338923	MKI67P1	0.9662	1	4.09
OR1F2P	0.9887	4.0462	2.03296	Up	0.628	0.389	chr.16		olfactory receptor, family 1, subfamily F, member 2	1	4	250222	OR1F2P	0.9662	1	4.09
PADI2	0.9887	4.0462	2.03296	Up	0.628	0.389	chr. 1	O	peptidyl arginine deiminase, type II	1	4	3560	PADI2	0.9662	1	4.09
PLCH1	0.9887	4.0462	2.03296	Up	0.628	0.389	chr. 3	T	phospholipase C, eta 1	1	4	69799	PLCH1	1.9325	1	4.09
PLEKHG4B	0.9887	4.0462	2.03296	Up	0.628	0.389	chr. 5		pleckstrin homology domain containing, family G (with RhoGef domain) member 4B	1	4	88481	PLEKHG4B	6.7636	1	4.09
POU6F2	0.9887	4.0462	2.03296	Up	0.628	0.389	chr. 7	K	POU class 6 homeobox 2	1	4	124120	POU6F2	0.9662	1	4.09
PPP1R26P1	0.9887	4.0462	2.03296	Up	0.628	0.389	chr.13			1	4	218187	PPP1R26P1	0.9662	1	4.09
PRODH	0.9887	4.0462	2.03296	Up	0.628	0.389	chr.22	E	proline dehydrogenase (oxidase) 1	1	4	329022	PRODH	2.8987	1	4.09
PTPRVP	0.9887	4.0462	2.03296	Up	0.628	0.389	chr. 1		protein tyrosine phosphatase, receptor type, V, pseudogene; Derived by automated computational analysis using gene prediction method: BestRefSeq.	1	4	25052	PTPRVP	6.7636	1	4.09
PYHIN1	0.9887	4.0462	2.03296	Up	0.628	0.389	chr. 1	K	pyrin and HIN domain family, member 1	1	4	20700	PYHIN1	2.8987	1	4.09
RPL12P38	0.9887	4.0462	2.03296	Up	0.628	0.389	chr.17		processed_transcript	1	4	280937	RPL12P38	3.8649	1	4.09
SCARNA9	0.9887	4.0462	2.03296	Up	0.628	0.389	chr.11		small Cajal body-specific RNA 9	1	4	190362	SCARNA9	1.9325	1	4.09
SLC26A8	0.9887	4.0462	2.03296	Up	0.628	0.389	chr. 6	P	solute carrier family 26 (anion exchanger), member 8	1	4	110352	SLC26A8	5.7974	1	4.09
SVEP1	0.9887	4.0462	2.03296	Up	0.628	0.389	chr. 9		sushi, von Willebrand factor type A, EGF and pentraxin domain containing 1	1	4	157502	SVEP1	4.8312	1	4.09
TESC	0.9887	4.0462	2.03296	Up	0.628	0.389	chr.12		tescalcin	1	4	212811	TESC	5.7974	1	4.09
TM4SF19	0.9887	4.0462	2.03296	Up	0.628	0.389	chr. 3		transmembrane 4 L six family member 19	1	4	74048	TM4SF19	1.9325	1	4.09
TNK2-AS1	0.9887	4.0462	2.03296	Up	0.628	0.389	chr. 3		TNK2 antisense RNA 1	1	4	73910	TNK2-AS1	3.8649	1	4.09
TP53TG3D	0.9887	4.0462	2.03296	Up	0.628	0.389	chr.16		TP53 target 3D	1	4	256508	TP53TG3D	4.8312	1	4.09
VN1R81P	0.9887	4.0462	2.03296	Up	0.628	0.389	chr.19		vomeronasal 1 receptor 81 pseudogene; Derived by automated computational analysis using gene prediction method: Curated Genomic.	1	4	303000	VN1R81P	0.9662	1	4.09
ZNF793-AS1	0.9887	4.0462	2.03296	Up	0.628	0.389	chr.19		ZNF793 antisense RNA 1 (head to head)	1	4	305808	ZNF793-AS1	3.8649	1	4.09
AOC3	4.9436	20.2307	2.03291	Up	0.309	0.011	chr.17		amine oxidase, copper containing 3	5	20	276459	AOC3	9.6623	5	20.4502
ATP6V1B1	1.9775	8.0923	2.03287	Up	0.503	0.13	chr. 2		ATPase, H+ transporting, lysosomal 56/58kDa, V1 subunit B1	2	8	36879	ATP6V1B1	5.7974	2	8.1801
BACH1-AS1	1.9775	8.0923	2.03287	Up	0.503	0.13	chr.21		BACH1 antisense RNA 1	2	8	325558	BACH1-AS1	2.8987	2	8.1801
BZRAP1-AS1	1.9775	8.0923	2.03287	Up	0.503	0.13	chr.17		BZRAP1 antisense RNA 1	2	8	280322	BZRAP1-AS1	6.7636	2	8.1801
HMGB3P22	1.9775	8.0923	2.03287	Up	0.503	0.13	chr. 5		processed_transcript	2	8	104067	HMGB3P22	5.7974	2	8.1801
SULT2B1	1.9775	8.0923	2.03287	Up	0.503	0.13	chr.19		sulfotransferase family, cytosolic, 2B, member 1	2	8	310836	SULT2B1	1.9325	2	8.1801
TSPAN1	1.9775	8.0923	2.03287	Up	0.503	0.13	chr. 1	U	tetraspanin 1	2	8	9372	TSPAN1	7.7298	2	8.1801
VAX2	1.9775	8.0923	2.03287	Up	0.503	0.13	chr. 2	K	ventral anterior homeobox 2	2	8	36876	VAX2	7.7298	2	8.1801
WNT7B	1.9775	8.0923	2.03287	Up	0.503	0.13	chr.22		wingless-type MMTV integration site family, member 7B	2	8	335640	WNT7B	6.7636	2	8.1801
PCSK9	7.9098	31.3576	1.9871	Up	0.224	0.003	chr. 1	O	proprotein convertase subtilisin/kexin type 9	8	31	10773	PCSK9	17.3921	8	31.6977
DHCR24	935.333	3698.18	1.98326	Up	0.307	0	chr. 1	C	24-dehydrocholesterol reductase	946	3656	10751	DHCR24	1646.46	946	3738.29
FAM46C	6.9211	27.3115	1.98044	Up	0.253	0.004	chr. 1	S	family with sequence similarity 46, member C	7	27	16065	FAM46C	26.0882	7	27.6077
DLG2	4.9436	19.2192	1.95891	Up	0.33	0.016	chr.11	F	discs, large homolog 2 (Drosophila)	5	19	189504	DLG2	12.561	5	19.4277
PACSIN1	2.9662	11.1269	1.90736	Up	0.455	0.078	chr. 6	Z	protein kinase C and casein kinase substrate in neurons 1	3	11	110067	PACSIN1	7.7298	3	11.2476
ROBO2	2.9662	11.1269	1.90736	Up	0.455	0.078	chr. 3	U	roundabout, axon guidance receptor, homolog 2 (Drosophila)	3	11	63174	ROBO2	10.6285	3	11.2476
SGK2	2.9662	11.1269	1.90736	Up	0.455	0.078	chr.20		serum/glucocorticoid regulated kinase 2	3	11	321205	SGK2	3.8649	3	11.2476
SNHG18	2.9662	11.1269	1.90736	Up	0.455	0.078	chr. 5		small nucleolar RNA host gene 18 (non-protein coding)	3	11	89249	SNHG18	6.7636	3	11.2476
ZMYND10	2.9662	11.1269	1.90736	Up	0.455	0.078	chr. 3	R	zinc finger, MYND-type containing 10	3	11	60704	ZMYND10	5.7974	3	11.2476
ACAT2	263	956.913	1.86332	Up	0.307	0	chr. 6		acetyl-CoA acetyltransferase 2	266	946	119368	ACAT2	469.588	266	967.292
PTENP1	5.9323	21.2423	1.84028	Up	0.326	0.016	chr. 9		processed_transcript	6	21	152485	PTENP1	15.4597	6	21.4727
ITPR1-AS1	3.9549	14.1615	1.84026	Up	0.414	0.05	chr. 3		ITPR1 antisense RNA 1 (head to head)	4	14	54378	ITPR1-AS1	3.8649	4	14.3151
PRSS3P2	7.9098	28.323	1.84026	Up	0.265	0.006	chr. 7	O	protease, serine, 2 (trypsin 2); Derived by automated computational analysis using gene prediction method: Curated Genomic,Gnomon.	8	28	134906	PRSS3P2	10.6285	8	28.6302
SMOC1	3.9549	14.1615	1.84026	Up	0.414	0.05	chr.14		SPARC related modular calcium binding 1	4	14	228829	SMOC1	12.561	4	14.3151
ADAMTS15	1.9775	7.0808	1.84023	Up	0.554	0.202	chr.11		ADAM metallopeptidase with thrombospondin type 1 motif, 15	2	7	195166	ADAMTS15	5.7974	2	7.1576
CHDH	1.9775	7.0808	1.84023	Up	0.554	0.202	chr. 3	E	choline dehydrogenase	2	7	61645	CHDH	4.8312	2	7.1576
LPAR5	1.9775	7.0808	1.84023	Up	0.554	0.202	chr.12		lysophosphatidic acid receptor 5	2	7	196726	LPAR5	4.8312	2	7.1576
MPL	1.9775	7.0808	1.84023	Up	0.554	0.202	chr. 1	U	MPL proto-oncogene, thrombopoietin receptor	2	7	8456	MPL	1.9325	2	7.1576
NUGGC	1.9775	7.0808	1.84023	Up	0.554	0.202	chr. 8		nuclear GTPase, germinal center associated	2	7	139931	NUGGC	1.9325	2	7.1576
PTGES3P1	1.9775	7.0808	1.84023	Up	0.554	0.202	chr. 1			2	7	13083	PTGES3P1	5.7974	2	7.1576
SLCO4A1-AS1	1.9775	7.0808	1.84023	Up	0.554	0.202	chr.20		SLCO4A1 antisense RNA 1	2	7	323640	SLCO4A1-AS1	0.9662	2	7.1576
SPDYE8P	1.9775	7.0808	1.84023	Up	0.554	0.202	chr. 7		processed_transcript	2	7	126740	SPDYE8P	1.9325	3	9.2026
SPDYE8P	1.9775	7.0808	1.84023	Up	0.554	0.202	chr. 7		processed_transcript	2	7	126740	SPDYE8P	1.9325	2	7.1576
ST7-OT4	1.9775	7.0808	1.84023	Up	0.554	0.202	chr. 7		ST7 overlapping transcript 4	2	7	132256	ST7-OT4	8.6961	2	7.1576
ZNF730	1.9775	7.0808	1.84023	Up	0.554	0.202	chr.19		zinc finger protein 730	2	7	303342	ZNF730	3.8649	2	7.1576
INSIG1	508.204	1791.43	1.81763	Up	0.307	0	chr. 7		insulin induced gene 1	514	1771	136482	INSIG1	858.012	514	1810.86
FTH1P10	6.9211	24.2769	1.81051	Up	0.302	0.012	chr. 5		processed_transcript	7	24	89684	FTH1P10	11.5948	7	24.5402
DHCR7	912.592	3169.14	1.79605	Up	0.307	0	chr.11		7-dehydrocholesterol reductase	923	3133	187221	DHCR7	1663.85	923	3203.52
SLC6A4	5.9323	20.2307	1.76988	Up	0.348	0.023	chr.17		solute carrier family 6 (neurotransmitter transporter), member 4	6	20	272591	SLC6A4	17.3921	6	20.4502
EAF1-AS1	2.9662	10.1154	1.76987	Up	0.495	0.117	chr. 3		EAF1 antisense RNA 1	3	10	55959	EAF1-AS1	3.8649	3	10.2251
FKSG59	2.9662	10.1154	1.76987	Up	0.495	0.117	chr. 8			3	10	148135	FKSG59	4.8312	3	10.2251
HAUS6P3	2.9662	10.1154	1.76987	Up	0.495	0.117	chr. 7			3	10	125443	HAUS6P3	4.8312	3	10.2251
MAP3K9	2.9662	10.1154	1.76987	Up	0.495	0.117	chr.14		mitogen-activated protein kinase kinase kinase 9	3	10	228942	MAP3K9	6.7636	3	10.2251
NADK2-AS1	2.9662	10.1154	1.76987	Up	0.495	0.117	chr. 5		NADK2 antisense RNA 1	3	10	90665	NADK2-AS1	5.7974	3	10.2251
P2RX6	2.9662	10.1154	1.76987	Up	0.495	0.117	chr.22		purinergic receptor P2X, ligand-gated ion channel, 6	3	10	329828	P2RX6	8.6961	3	10.2251
RIPPLY3	2.9662	10.1154	1.76987	Up	0.495	0.117	chr.21		ripply transcriptional repressor 3	3	10	326629	RIPPLY3	1.9325	3	10.2251
SKOR1	2.9662	10.1154	1.76987	Up	0.495	0.117	chr.15	K	SKI family transcriptional corepressor 1	3	10	242090	SKOR1	5.7974	3	10.2251
TPH1	2.9662	10.1154	1.76987	Up	0.495	0.117	chr.11		tryptophan hydroxylase 1	3	10	177961	TPH1	4.8312	3	10.2251
CLDN3	9.8872	33.3807	1.75538	Up	0.245	0.005	chr. 7		claudin 3	10	33	126982	CLDN3	22.2233	10	33.7428
LPAR1	9.8872	33.3807	1.75538	Up	0.245	0.005	chr. 9	U	lysophosphatidic acid receptor 1	10	33	157534	LPAR1	35.7505	10	33.7428
MUSTN1	3.9549	13.15	1.73335	Up	0.447	0.072	chr. 3	R	musculoskeletal, embryonic nuclear protein 1	4	13	61516	MUSTN1	8.6961	4	13.2926
TMEM26-AS1	3.9549	13.15	1.73335	Up	0.447	0.072	chr.10		TMEM26 antisense RNA 1	4	13	166819	TMEM26-AS1	7.7298	4	13.2926
MYH15	8.8985	29.3346	1.72097	Up	0.277	0.009	chr. 3	Z	myosin, heavy chain 15	9	29	64462	MYH15	19.3246	9	29.6527
PAX9	4.9436	16.1846	1.71099	Up	0.407	0.047	chr.14		paired box 9	5	16	225485	PAX9	21.2571	5	16.3601
LYNX1	38.5602	125.43	1.7017	Up	0.058	0	chr. 8		Ly6/neurotoxin 1	39	124	149151	LYNX1	71.501	39	126.791
SOCS1	17.797	57.6576	1.69588	Up	0.153	0.001	chr.16		suppressor of cytokine signaling 1	18	57	251748	SOCS1	26.0882	18	58.283
STKLD1	6.9211	22.2538	1.68498	Up	0.343	0.022	chr. 9		serine/threonine kinase-like domain containing 1	7	22	160780	STKLD1	5.7974	7	22.4952
PPFIA4	8.8985	28.323	1.67034	Up	0.293	0.011	chr. 1		protein tyrosine phosphatase, receptor type, f polypeptide (PTPRF), interacting protein (liprin), alpha 4	9	28	25204	PPFIA4	16.4259	9	28.6302
LRRC24	11.8647	37.4268	1.6574	Up	0.238	0.005	chr. 8		leucine rich repeat containing 24	12	37	150290	LRRC24	22.2233	12	37.8328
COL9A3	13.8421	43.4961	1.65182	Up	0.21	0.003	chr.20		collagen, type IX, alpha 3	14	43	323668	COL9A3	38.6492	14	43.9678
RNase_MRP	31.6392	99.1306	1.64762	Up	0.085	0	chr. 9		RNase MRP	32	98	153038	RNase_MRP	58.94	32	100.206
SULT1A3	70.1994	217.48	1.63135	Up	0.029	0	chr.16	O	sulfotransferase family, cytosolic, 1A, phenol- preferring, member 3	71	215	255555	SULT1A3	89.8594	71	219.839
ACTG1P3	0.9887	3.0346	1.6179	Up	0.715	0.634	chr.20			1	3	316819	ACTG1P3	1.9325	1	3.0675
ADRA1B	0.9887	3.0346	1.6179	Up	0.715	0.634	chr. 5	U	adrenoceptor alpha 1B	1	3	101806	ADRA1B	0.9662	1	3.0675
ARPC3P1	0.9887	3.0346	1.6179	Up	0.715	0.634	chr.20			1	3	322233	ARPC3P1	2.8987	1	3.0675
B3GAT1	0.9887	3.0346	1.6179	Up	0.715	0.634	chr.11		beta-1,3-glucuronyltransferase 1	1	3	195456	B3GAT1	2.8987	1	3.0675
CCDC162P	0.9887	3.0346	1.6179	Up	0.715	0.634	chr. 6		coiled-coil domain containing 162, pseudogene; Derived by automated computational analysis using gene prediction method: BestRefSeq.	1	3	115316	CCDC162P	0.9662	1	3.0675
CCL7	0.9887	3.0346	1.6179	Up	0.715	0.634	chr.17		chemokine (C-C motif) ligand 7	1	3	273352	CCL7	4.8312	1	3.0675
CDCA4P1	0.9887	3.0346	1.6179	Up	0.715	0.634	chr. 9			1	3	151379	CDCA4P1	1.9325	1	3.0675
CDHR2	0.9887	3.0346	1.6179	Up	0.715	0.634	chr. 5		cadherin-related family member 2	1	3	103100	CDHR2	3.8649	1	3.0675
CDK2AP2P2	0.9887	3.0346	1.6179	Up	0.715	0.634	chr. 9			1	3	154104	CDK2AP2P2	1.9325	1	3.0675
COL18A1-AS1	0.9887	3.0346	1.6179	Up	0.715	0.634	chr.21		COL18A1 antisense RNA 1	1	3	328149	COL18A1-AS1	3.8649	1	3.0675
COLCA2	0.9887	3.0346	1.6179	Up	0.715	0.634	chr.11		colorectal cancer associated 2	1	3	191710	COLCA2	0.9662	1	3.0675
CYYR1-AS1	0.9887	3.0346	1.6179	Up	0.715	0.634	chr.21		cysteine/tyrosine-rich 1 antisense RNA 1	1	3	325349	CYYR1-AS1	1.9325	1	3.0675
DACT3-AS1	0.9887	3.0346	1.6179	Up	0.715	0.634	chr.19		DACT3 antisense RNA 1	1	3	310059	DACT3-AS1	3.8649	1	3.0675
DNASE2B	0.9887	3.0346	1.6179	Up	0.715	0.634	chr. 1	O	deoxyribonuclease II beta	1	3	12678	DNASE2B	0.9662	1	3.0675
DNER	0.9887	3.0346	1.6179	Up	0.715	0.634	chr. 2	S	delta/notch-like EGF repeat containing	1	3	51685	DNER	1.9325	1	3.0675
DPRXP4	0.9887	3.0346	1.6179	Up	0.715	0.634	chr.17			1	3	272824	DPRXP4	0.9662	1	3.0675
DRICH1	0.9887	3.0346	1.6179	Up	0.715	0.634	chr.22		aspartate-rich 1	1	3	330601	DRICH1	3.8649	1	3.0675
EDNRA	0.9887	3.0346	1.6179	Up	0.715	0.634	chr. 4		endothelin receptor type A	1	3	85489	EDNRA	1.9325	1	3.0675
FAM78B	0.9887	3.0346	1.6179	Up	0.715	0.634	chr. 1	S	family with sequence similarity 78, member B	1	3	22147	FAM78B	3.8649	1	3.0675
FGF17	0.9887	3.0346	1.6179	Up	0.715	0.634	chr. 8		fibroblast growth factor 17	1	3	138836	FGF17	0.9662	1	3.0675
FGF22	0.9887	3.0346	1.6179	Up	0.715	0.634	chr.19		fibroblast growth factor 22	1	3	293823	FGF22	0.9662	1	3.0675
FLJ35934	0.9887	3.0346	1.6179	Up	0.715	0.634	chr.17		FLJ35934	1	3	270298	FLJ35934	4.8312	1	3.0675
GOLT1A	0.9887	3.0346	1.6179	Up	0.715	0.634	chr. 1		golgi transport 1A	1	3	25428	GOLT1A	5.7974	1	3.0675
GPR114	0.9887	3.0346	1.6179	Up	0.715	0.634	chr.16		G protein-coupled receptor 114	1	3	258591	GPR114	0.9662	1	3.0675
GPR88	0.9887	3.0346	1.6179	Up	0.715	0.634	chr. 1	U	G protein-coupled receptor 88	1	3	14051	GPR88	4.8312	1	3.0675
HEPACAM2	0.9887	3.0346	1.6179	Up	0.715	0.634	chr. 7		HEPACAM family member 2	1	3	128844	HEPACAM2	3.8649	1	3.0675
HNRNPA1P10	0.9887	3.0346	1.6179	Up	0.715	0.634	chr.19			1	3	299026	HNRNPA1P10	2.8987	1	3.0675
IFNA20P	0.9887	3.0346	1.6179	Up	0.715	0.634	chr. 9		interferon, alpha 20, pseudogene; Derived by automated computational analysis using gene prediction method: Curated Genomic.	1	3	151808	IFNA20P	5.7974	1	3.0675
IRF4	0.9887	3.0346	1.6179	Up	0.715	0.634	chr. 6		interferon regulatory factor 4	1	3	104681	IRF4	0.9662	1	3.0675
LRRTM2	0.9887	3.0346	1.6179	Up	0.715	0.634	chr. 5	S	leucine rich repeat transmembrane neuronal 2	1	3	98723	LRRTM2	3.8649	1	3.0675
MCIDAS	0.9887	3.0346	1.6179	Up	0.715	0.634	chr. 5	K	multiciliate differentiation and DNA synthesis associated cell cycle protein	1	3	91772	MCIDAS	0.9662	1	3.0675
MFAP4	0.9887	3.0346	1.6179	Up	0.715	0.634	chr.17		microfibrillar-associated protein 4	1	3	270770	MFAP4	0.9662	1	3.0675
ODCP	0.9887	3.0346	1.6179	Up	0.715	0.634	chr. 7		ornithine decarboxylase pseudogene; Derived by automated computational analysis using gene prediction method: Curated Genomic.	1	3	133212	ODCP	1.9325	1	3.0675
OR10V2P	0.9887	3.0346	1.6179	Up	0.715	0.634	chr.11		olfactory receptor, family 10, subfamily V, member 2 pseudogene; Derived by automated computational analysis using gene prediction method: BestRefSeq.	1	3	182282	OR10V2P	1.9325	1	3.0675
OTOF	0.9887	3.0346	1.6179	Up	0.715	0.634	chr. 2	R	otoferlin	1	3	32277	OTOF	2.8987	1	3.0675
PABPC1P7	0.9887	3.0346	1.6179	Up	0.715	0.634	chr. 4			1	3	82777	PABPC1P7	2.8987	1	3.0675
PIK3AP1	0.9887	3.0346	1.6179	Up	0.715	0.634	chr.10		phosphoinositide-3-kinase adaptor protein 1	1	3	170076	PIK3AP1	2.8987	1	3.0675
PPIAP16	0.9887	3.0346	1.6179	Up	0.715	0.634	chr. 3			1	3	62002	PPIAP16	0.9662	1	3.0675
PRAM1	0.9887	3.0346	1.6179	Up	0.715	0.634	chr.19		PML-RARA regulated adaptor molecule 1	1	3	297435	PRAM1	0.9662	1	3.0675
PRPH	0.9887	3.0346	1.6179	Up	0.715	0.634	chr.12		peripherin	1	3	202525	PRPH	4.8312	1	3.0675
PRSS22	0.9887	3.0346	1.6179	Up	0.715	0.634	chr.16		protease, serine, 22	1	3	249859	PRSS22	1.9325	1	3.0675
RN7SKP16	0.9887	3.0346	1.6179	Up	0.715	0.634	chr. 1		misc_RNA	1	3	6838	RN7SKP16	3.8649	1	3.0675
RPL21P134	0.9887	3.0346	1.6179	Up	0.715	0.634	chr.X			1	3	341883	RPL21P134	2.8987	1	3.0675
RPL23AP10	0.9887	3.0346	1.6179	Up	0.715	0.634	chr.14			1	3	232301	RPL23AP10	2.8987	1	3.0675
RPL29P11	0.9887	3.0346	1.6179	Up	0.715	0.634	chr. 3			1	3	57448	RPL29P11	1.9325	1	3.0675
RPL7P27	0.9887	3.0346	1.6179	Up	0.715	0.634	chr. 6			1	3	114115	RPL7P27	1.9325	1	3.0675
SNAP25-AS1	0.9887	3.0346	1.6179	Up	0.715	0.634	chr.20		SNAP25 antisense RNA 1	1	3	317823	SNAP25-AS1	0.9662	1	3.0675
TAS2R20	0.9887	3.0346	1.6179	Up	0.715	0.634	chr.12		taste receptor, type 2, member 20	1	3	198442	TAS2R20	4.8312	1	3.0675
TAS2R64P	0.9887	3.0346	1.6179	Up	0.715	0.634	chr.12		taste receptor, type 2, member 64 pseudogene; Derived by automated computational analysis using gene prediction method: Curated Genomic.	1	3	198456	TAS2R64P	1.9325	1	3.0675
TDRD6	0.9887	3.0346	1.6179	Up	0.715	0.634	chr. 6	R	tudor domain containing 6	1	3	112033	TDRD6	0.9662	1	3.0675
TSGA10IP	0.9887	3.0346	1.6179	Up	0.715	0.634	chr.11		testis specific, 10 interacting protein	1	3	185545	TSGA10IP	1.9325	1	3.0675
WDR93	0.9887	3.0346	1.6179	Up	0.715	0.634	chr.15		WD repeat domain 93	1	3	246134	WDR93	1.9325	1	3.0675
SNAI3	5.9323	18.2077	1.61789	Up	0.399	0.044	chr.16		snail family zinc finger 3	6	18	264171	SNAI3	9.6623	6	18.4051
CFD	4.9436	15.1731	1.61788	Up	0.437	0.066	chr.19		complement factor D (adipsin)	5	15	293952	CFD	5.7974	5	15.3376
DNAJC27-AS1	4.9436	15.1731	1.61788	Up	0.437	0.066	chr. 2		DNAJC27 antisense RNA 1	5	15	32045	DNAJC27-AS1	8.6961	5	15.3376
HSFX2	4.9436	15.1731	1.61788	Up	0.437	0.066	chr.X		heat shock transcription factor family, X linked 2	5	15	346015	HSFX2	3.8649	5	15.3376
KCNJ11	4.9436	15.1731	1.61788	Up	0.437	0.066	chr.11	U	potassium inwardly-rectifying channel, subfamily J, member 11	5	15	177835	KCNJ11	16.4259	5	15.3376
PCDHGA1	4.9436	15.1731	1.61788	Up	0.437	0.066	chr. 5		protocadherin gamma subfamily A, 1	5	15	99618	PCDHGA1	12.561	5	15.3376
TTBK1	4.9436	15.1731	1.61788	Up	0.437	0.066	chr. 6		tau tubulin kinase 1	5	15	111492	TTBK1	11.5948	5	15.3376
MEIOB	9.8872	30.3461	1.61788	Up	0.288	0.011	chr.16	S	meiosis specific with OB domains	10	30	248998	MEIOB	25.122	10	30.6752
IL17REL	8.8985	27.3115	1.61787	Up	0.311	0.015	chr.22		interleukin 17 receptor E-like	9	27	335974	IL17REL	12.561	9	27.6077
SKIDA1	8.8985	27.3115	1.61787	Up	0.311	0.015	chr.10		SKI/DACH domain containing 1	9	27	163863	SKIDA1	22.2233	9	27.6077
COL6A3	11.8647	36.4153	1.61787	Up	0.251	0.007	chr. 2	O	collagen, type VI, alpha 3	12	36	52889	COL6A3	21.2571	12	36.8103
AKR1C2	6.9211	21.2423	1.61787	Up	0.365	0.03	chr.10		aldo-keto reductase family 1, member C2	7	21	162410	AKR1C2	28.0207	7	21.4727
POM121B	10.876	33.3807	1.61787	Up	0.269	0.008	chr. 7		POM121 transmembrane nucleoporin B (pseudogene)	11	33	126764	POM121B	18.3584	11	33.7428
CDA	3.9549	12.1384	1.61787	Up	0.484	0.104	chr. 1	F	cytidine deaminase	4	12	3959	CDA	13.5272	4	12.2701
LRRC73	3.9549	12.1384	1.61787	Up	0.484	0.104	chr. 6		leucine rich repeat containing 73	4	12	111597	LRRC73	2.8987	4	12.2701
MGAT4C	3.9549	12.1384	1.61787	Up	0.484	0.104	chr.12		MGAT4 family, member C	4	12	208934	MGAT4C	7.7298	4	12.2701
DNAH17-AS1	2.9662	9.1038	1.61785	Up	0.54	0.174	chr.17		DNAH17 antisense RNA 1	3	9	285012	DNAH17-AS1	0.9662	3	9.2026
GTF3C2-AS1	2.9662	9.1038	1.61785	Up	0.54	0.174	chr. 2		GTF3C2 antisense RNA 1	3	9	32659	GTF3C2-AS1	5.7974	3	9.2026
LRCOL1	2.9662	9.1038	1.61785	Up	0.54	0.174	chr.12		leucine rich colipase-like 1	3	9	215381	LRCOL1	10.6285	3	9.2026
LRRC7	2.9662	9.1038	1.61785	Up	0.54	0.174	chr. 1	S	leucine rich repeat containing 7	3	9	11777	LRRC7	4.8312	3	9.2026
SPDYE8P	2.9662	9.1038	1.61785	Up	0.54	0.174	chr. 7		retained_intron	3	9	126730	SPDYE8P	1.9325	3	9.2026
SPDYE8P	2.9662	9.1038	1.61785	Up	0.54	0.174	chr. 7		retained_intron	3	9	126730	SPDYE8P	1.9325	2	7.1576
TMEM238	2.9662	9.1038	1.61785	Up	0.54	0.174	chr.19		transmembrane protein 238	3	9	315091	TMEM238	5.7974	3	9.2026
ACTN3	1.9775	6.0692	1.61783	Up	0.613	0.311	chr.11		actinin, alpha 3 (gene/pseudogene)	2	6	185946	ACTN3	7.7298	2	6.1351
ARHGAP30	1.9775	6.0692	1.61783	Up	0.613	0.311	chr. 1		Rho GTPase activating protein 30	2	6	21275	ARHGAP30	13.5272	2	6.1351
BMP8A	1.9775	6.0692	1.61783	Up	0.613	0.311	chr. 1		bone morphogenetic protein 8a	2	6	7654	BMP8A	1.9325	2	6.1351
CD14	1.9775	6.0692	1.61783	Up	0.613	0.311	chr. 5		CD14 molecule	2	6	99225	CD14	0.9662	2	6.1351
CFHR1	1.9775	6.0692	1.61783	Up	0.613	0.311	chr. 1		complement factor H-related 1	2	6	24394	CFHR1	0.9662	2	6.1351
HLA-J	1.9775	6.0692	1.61783	Up	0.613	0.311	chr. 6		major histocompatibility complex, class I, J (pseudogene)	2	6	107612	HLA-J	0.9662	2	6.1351
HSPA8P15	1.9775	6.0692	1.61783	Up	0.613	0.311	chr. 6			2	6	118709	HSPA8P15	1.9325	2	6.1351
MYH16	1.9775	6.0692	1.61783	Up	0.613	0.311	chr. 7		myosin, heavy chain 16 pseudogene; Derived by automated computational analysis using gene prediction method: BestRefSeq.	2	6	129456	MYH16	6.7636	2	6.1351
NSUN7	1.9775	6.0692	1.61783	Up	0.613	0.311	chr. 4	J	NOP2/Sun domain family, member 7	2	6	78041	NSUN7	14.4935	2	6.1351
POU5F2	1.9775	6.0692	1.61783	Up	0.613	0.311	chr. 5		POU domain class 5, transcription factor 2	2	6	95011	POU5F2	3.8649	2	6.1351
RN7SL417P	1.9775	6.0692	1.61783	Up	0.613	0.311	chr.15		misc_RNA	2	6	245436	RN7SL417P	2.8987	2	6.1351
RPS7P5	1.9775	6.0692	1.61783	Up	0.613	0.311	chr. 1			2	6	29138	RPS7P5	4.8312	2	6.1351
SLIT1	1.9775	6.0692	1.61783	Up	0.613	0.311	chr.10		slit homolog 1 (Drosophila)	2	6	170118	SLIT1	2.8987	2	6.1351
SNCA-AS1	1.9775	6.0692	1.61783	Up	0.613	0.311	chr. 4		SNCA antisense RNA 1	2	6	81983	SNCA-AS1	2.8987	2	6.1351
TCTE3	1.9775	6.0692	1.61783	Up	0.613	0.311	chr. 6	S	t-complex-associated-testis-expressed 3	2	6	120097	TCTE3	0.9662	2	6.1351
AKR1C1	21.7519	65.7499	1.59585	Up	0.147	0.001	chr.10		aldo-keto reductase family 1, member C1	22	65	162429	AKR1C1	46.379	22	66.463
AHCTF1P1	9.8872	29.3346	1.56897	Up	0.305	0.015	chr. 2			10	29	44748	AHCTF1P1	14.4935	10	29.6527
SLX1B	93.9288	278.173	1.56634	Up	0.023	0	chr.16		SLX1 structure-specific endonuclease subunit homolog B (S. cerevisiae)	95	275	254955	SLX1B	296.633	95	281.19
DNAAF3	5.9323	17.1961	1.53542	Up	0.427	0.061	chr.19		dynein, axonemal, assembly factor 3	6	17	314896	DNAAF3	15.4597	6	17.3826
FUT8-AS1	5.9323	17.1961	1.53542	Up	0.427	0.061	chr.14		FUT8 antisense RNA 1	6	17	228264	FUT8-AS1	13.5272	6	17.3826
NONOP2	5.9323	17.1961	1.53542	Up	0.427	0.061	chr. 2			6	17	35615	NONOP2	11.5948	6	17.3826
CAMK2B	39.549	114.304	1.53116	Up	0.083	0	chr. 7	T	calcium/calmodulin-dependent protein kinase II beta	40	113	124664	CAMK2B	65.7036	40	115.543
F8A3	9.8872	28.323	1.51834	Up	0.323	0.019	chr.X		coagulation factor VIII-associated 3	10	28	347580	F8A3	11.5948	10	28.6302
RAB3C	4.9436	14.1615	1.51834	Up	0.471	0.093	chr. 5		RAB3C, member RAS oncogene family	5	14	92136	RAB3C	16.4259	5	14.3151
SYT15	14.8309	42.4845	1.51833	Up	0.239	0.006	chr.10		synaptotagmin XV	15	42	165998	SYT15	170.056	154	129.858
SYT15	14.8309	42.4845	1.51833	Up	0.239	0.006	chr.10		synaptotagmin XV	15	42	165998	SYT15	34.7843	15	42.9453
CXCR5	42.5151	121.384	1.51354	Up	0.079	0	chr.11		chemokine (C-X-C motif) receptor 5	43	120	193291	CXCR5	145.901	43	122.701
CA12	21.7519	61.7037	1.50422	Up	0.172	0.002	chr.15		carbonic anhydrase XII	22	61	241190	CA12	38.6492	22	62.373
SCD	5594.2	15756.7	1.49396	Up	0.308	0	chr.10	I	stearoyl-CoA desaturase (delta-9-desaturase)	5658	15577	170582	SCD	9235.23	5658	15927.6
GPIHBP1	3.9549	11.1269	1.49234	Up	0.525	0.15	chr. 8		glycosylphosphatidylinositol anchored high density lipoprotein binding protein 1	4	11	149267	GPIHBP1	8.6961	4	11.2476
MYPN	3.9549	11.1269	1.49234	Up	0.525	0.15	chr.10		myopalladin	4	11	167074	MYPN	2.8987	4	11.2476
NDRG2	3.9549	11.1269	1.49234	Up	0.525	0.15	chr.14		NDRG family member 2	4	11	221986	NDRG2	9.6623	4	11.2476
RPL4P6	3.9549	11.1269	1.49234	Up	0.525	0.15	chr.22			4	11	334555	RPL4P6	9.6623	4	11.2476
SBSPON	3.9549	11.1269	1.49234	Up	0.525	0.15	chr. 8	O	somatomedin B and thrombospondin, type 1 domain containing	4	11	143735	SBSPON	4.8312	4	11.2476
ZNF826P	3.9549	11.1269	1.49234	Up	0.525	0.15	chr.19		zinc finger protein 826, pseudogene; Derived by automated computational analysis using gene prediction method: BestRefSeq.	4	11	302856	ZNF826P	17.3921	4	11.2476
PCDH11Y	6.9211	19.2192	1.47348	Up	0.417	0.056	chr. Y		protocadherin 11 Y-linked	7	19	347745	PCDH11Y	15.4597	7	19.4277
FADS2	5376.68	14909	1.4714	Up	0.308	0	chr.11		fatty acid desaturase 2	5438	14739	183048	FADS2	9397.55	5438	15070.7
SHC3	19.7745	54.623	1.46587	Up	0.201	0.003	chr. 9		SHC (Src homology 2 domain containing) transforming protein 3	20	54	155716	SHC3	32.8518	20	55.2154
FGFR4	83.0528	227.596	1.45437	Up	0.038	0	chr. 5		fibroblast growth factor receptor 4	84	225	103232	FGFR4	171.989	84	230.064
CST4	5.9323	16.1846	1.44796	Up	0.459	0.084	chr.20		cystatin S	6	16	318828	CST4	7.7298	6	16.3601
PTPN6	5.9323	16.1846	1.44796	Up	0.459	0.084	chr.12		protein tyrosine phosphatase, non-receptor type 6	6	16	197112	PTPN6	3.8649	6	16.3601
ADORA2A	8.8985	24.2769	1.44795	Up	0.372	0.036	chr.22		adenosine A2a receptor	9	24	330915	ADORA2A	15.4597	9	24.5402
FZD9	8.8985	24.2769	1.44795	Up	0.372	0.036	chr. 7		frizzled class receptor 9	9	24	126806	FZD9	9.6623	9	24.5402
PCDHGA5	8.8985	24.2769	1.44795	Up	0.372	0.036	chr. 5		protocadherin gamma subfamily A, 5	9	24	99652	PCDHGA5	11.5948	9	24.5402
CYP4F29P	2.9662	8.0923	1.44793	Up	0.592	0.256	chr.21		cytochrome P450, family 4, subfamily F, polypeptide 29, pseudogene; Derived by automated computational analysis using gene prediction method: Curated Genomic.	3	8	324764	CYP4F29P	4.8312	3	8.1801
DMC1	2.9662	8.0923	1.44793	Up	0.592	0.256	chr.22		DNA meiotic recombinase 1	3	8	334044	DMC1	6.7636	3	8.1801
F10	2.9662	8.0923	1.44793	Up	0.592	0.256	chr.13		coagulation factor X	3	8	221066	F10	13.5272	3	8.1801
FAM215A	2.9662	8.0923	1.44793	Up	0.592	0.256	chr.17		family with sequence similarity 215, member A (non- protein coding)	3	8	276921	FAM215A	8.6961	3	8.1801
MYO1G	2.9662	8.0923	1.44793	Up	0.592	0.256	chr. 7	Z	myosin IG	3	8	124861	MYO1G	12.561	3	8.1801
NDP	2.9662	8.0923	1.44793	Up	0.592	0.256	chr.X		Norrie disease (pseudoglioma)	3	8	338771	NDP	6.7636	3	8.1801
NRBF2P5	2.9662	8.0923	1.44793	Up	0.592	0.256	chr.10			3	8	162575	NRBF2P5	2.8987	3	8.1801
PCDHB3	2.9662	8.0923	1.44793	Up	0.592	0.256	chr. 5		protocadherin beta 3	3	8	99501	PCDHB3	6.7636	3	8.1801
PLEK	2.9662	8.0923	1.44793	Up	0.592	0.256	chr. 2	U	pleckstrin	3	8	36417	PLEK	7.7298	3	8.1801
RSPH4A	2.9662	8.0923	1.44793	Up	0.592	0.256	chr. 6	S	radial spoke head 4 homolog A (Chlamydomonas)	3	8	116056	RSPH4A	4.8312	3	8.1801
SCN4B	2.9662	8.0923	1.44793	Up	0.592	0.256	chr.11		sodium channel, voltage-gated, type IV, beta subunit	3	8	192979	SCN4B	10.6285	3	8.1801
SDR42E1	2.9662	8.0923	1.44793	Up	0.592	0.256	chr.16		short chain dehydrogenase/reductase family 42E, member 1	3	8	263128	SDR42E1	1.9325	3	8.1801
APCDD1L	85.0303	230.63	1.43953	Up	0.038	0	chr.20		adenomatosis polyposis coli down-regulated 1-like	86	228	323061	APCDD1L	170.056	86	233.132
PPARGC1B	59.3234	159.823	1.4298	Up	0.063	0	chr. 5		peroxisome proliferator-activated receptor gamma, coactivator 1 beta	60	158	100652	PPARGC1B	111.117	60	161.556
FSCN2	7.9098	21.2423	1.42523	Up	0.406	0.051	chr.17		fascin actin-bundling protein 2, retinal	8	21	285863	FSCN2	15.4597	8	21.4727
LUCAT1	7.9098	21.2423	1.42523	Up	0.406	0.051	chr. 5		lung cancer associated transcript 1 (non-protein coding)	8	21	94910	LUCAT1	28.9869	8	21.4727
BAI2	83.0528	222.538	1.42195	Up	0.042	0	chr. 1	U	brain-specific angiogenesis inhibitor 2	84	220	6280	BAI2	130.441	84	224.952
ANKRD35	4.9436	13.15	1.41143	Up	0.509	0.131	chr. 1		ankyrin repeat domain 35	5	13	16702	ANKRD35	11.5948	5	13.2926
ARHGEF33	4.9436	13.15	1.41143	Up	0.509	0.131	chr. 2	T	Rho guanine nucleotide exchange factor (GEF) 33	5	13	33976	ARHGEF33	2.8987	5	13.2926
CDHR4	4.9436	13.15	1.41143	Up	0.509	0.131	chr. 3		cadherin-related family member 4	5	13	60286	CDHR4	5.7974	5	13.2926
RDH16	4.9436	13.15	1.41143	Up	0.509	0.131	chr.12		retinol dehydrogenase 16 (all-trans)	5	13	205893	RDH16	4.8312	5	13.2926
SLCO4A1	74.1543	195.226	1.39655	Up	0.052	0	chr.20		solute carrier organic anion transporter family, member 4A1	75	193	323622	SLCO4A1	132.374	75	197.344
A2M-AS1	6.9211	18.2077	1.39548	Up	0.446	0.075	chr.12		A2M antisense RNA 1 (head to head)	7	18	197865	A2M-AS1	18.3584	7	18.4051
ELMOD1	36.5828	96.096	1.39331	Up	0.124	0.001	chr.11		ELMO/CED-12 domain containing 1	37	95	191411	ELMOD1	62.805	37	97.1383
AGMO	8.8985	23.2653	1.38655	Up	0.396	0.047	chr. 7	I	alkylglycerol monooxygenase	9	23	121820	AGMO	15.4597	9	23.5177
ITGB2	10.876	28.323	1.38083	Up	0.355	0.031	chr.21		integrin, beta 2 (complement component 3 receptor 3 and 4 subunit)	11	28	327986	ITGB2	16.4259	11	28.6302
WBP1LP2	10.876	28.323	1.38083	Up	0.355	0.031	chr. 7			11	28	131566	WBP1LP2	25.122	11	28.6302
CASKIN1	23.7294	61.7037	1.37868	Up	0.197	0.004	chr.16		CASK interacting protein 1	24	61	249346	CASKIN1	39.6154	24	62.373
GATSL2	16.8083	43.4961	1.37171	Up	0.267	0.012	chr. 7	S	GATS protein-like 2	17	43	127249	GATSL2	22.2233	17	43.9678
LDLR	2158.38	5571.54	1.36813	Up	0.308	0	chr.19		low density lipoprotein receptor	2183	5508	298603	LDLR	3266.82	2183	5631.97
CICP18	55.3685	142.627	1.36511	Up	0.081	0	chr. 6			56	141	104645	CICP18	83.0958	56	144.174
CD160	5.9323	15.1731	1.35485	Up	0.493	0.115	chr. 1		CD160 molecule	6	15	16655	CD160	2.8987	6	15.3376
GAL3ST3	5.9323	15.1731	1.35485	Up	0.493	0.115	chr.11		galactose-3-O-sulfotransferase 3	6	15	185611	GAL3ST3	7.7298	6	15.3376
ENOX1	3.9549	10.1154	1.35484	Up	0.571	0.214	chr.13		ecto-NOX disulfide-thiol exchanger 1	4	10	217705	ENOX1	6.7636	4	10.2251
ZC3H12D	3.9549	10.1154	1.35484	Up	0.571	0.214	chr. 6	R	zinc finger CCCH-type containing 12D	4	10	118415	ZC3H12D	10.6285	4	10.2251
ZNF540	3.9549	10.1154	1.35484	Up	0.571	0.214	chr.19		zinc finger protein 540	4	10	305850	ZNF540	12.561	4	10.2251
KCNIP2-AS1	7.9098	20.2307	1.35483	Up	0.434	0.068	chr.10		KCNIP2 antisense RNA 1	8	20	170925	KCNIP2-AS1	3.8649	8	20.4502
ARNT2	1.9775	5.0577	1.3548	Up	0.683	0.472	chr.15		aryl-hydrocarbon receptor nuclear translocator 2	2	5	244878	ARNT2	3.8649	2	5.1125
ASIC2	1.9775	5.0577	1.3548	Up	0.683	0.472	chr.17		acid-sensing (proton-gated) ion channel 2	2	5	273285	ASIC2	0.9662	2	5.1125
CBFA2T3	1.9775	5.0577	1.3548	Up	0.683	0.472	chr.16		core-binding factor, runt domain, alpha subunit 2; translocated to, 3	2	5	264325	CBFA2T3	3.8649	2	5.1125
CDH3	1.9775	5.0577	1.3548	Up	0.683	0.472	chr.16		cadherin 3, type 1, P-cadherin (placental)	2	5	260937	CDH3	5.7974	2	5.1125
CLIC5	1.9775	5.0577	1.3548	Up	0.683	0.472	chr. 6		chloride intracellular channel 5	2	5	111965	CLIC5	0.9662	2	5.1125
DAPP1	1.9775	5.0577	1.3548	Up	0.683	0.472	chr. 4	T	dual adaptor of phosphotyrosine and 3- phosphoinositides	2	5	82484	DAPP1	2.8987	2	5.1125
DDX50P1	1.9775	5.0577	1.3548	Up	0.683	0.472	chr. 2			2	5	33326	DDX50P1	4.8312	2	5.1125
FAM166B	1.9775	5.0577	1.3548	Up	0.683	0.472	chr. 9		family with sequence similarity 166, member B	2	5	152985	FAM166B	2.8987	2	5.1125
FAR2P1	1.9775	5.0577	1.3548	Up	0.683	0.472	chr. 2		processed_transcript	2	5	42596	FAR2P1	0.9662	2	5.1125
FBXO15	1.9775	5.0577	1.3548	Up	0.683	0.472	chr.18		F-box protein 15	2	5	292887	FBXO15	1.9325	2	5.1125
GNG3	1.9775	5.0577	1.3548	Up	0.683	0.472	chr.11		guanine nucleotide binding protein (G protein), gamma 3	2	5	183523	GNG3	1.9325	2	5.1125
GRB7	1.9775	5.0577	1.3548	Up	0.683	0.472	chr.17		growth factor receptor-bound protein 7	2	5	274875	GRB7	1.9325	2	5.1125
IBA57-AS1	1.9775	5.0577	1.3548	Up	0.683	0.472	chr. 1		IBA57 antisense RNA 1 (head to head)	2	5	28094	IBA57-AS1	2.8987	2	5.1125
KLC3	1.9775	5.0577	1.3548	Up	0.683	0.472	chr.19		kinesin light chain 3	2	5	309409	KLC3	2.8987	2	5.1125
KLHL14	1.9775	5.0577	1.3548	Up	0.683	0.472	chr.18		kelch-like family member 14	2	5	289855	KLHL14	3.8649	2	5.1125
MEOX1	1.9775	5.0577	1.3548	Up	0.683	0.472	chr.17		mesenchyme homeobox 1	2	5	276816	MEOX1	1.9325	2	5.1125
NAP1L3	1.9775	5.0577	1.3548	Up	0.683	0.472	chr.X		nucleosome assembly protein 1-like 3	2	5	342397	NAP1L3	1.9325	2	5.1125
OSGEPL1-AS1	1.9775	5.0577	1.3548	Up	0.683	0.472	chr. 2		OSGEPL1 antisense RNA 1	2	5	47208	OSGEPL1-AS1	3.8649	2	5.1125
PTGDS	1.9775	5.0577	1.3548	Up	0.683	0.472	chr. 9		prostaglandin D2 synthase 21kDa (brain)	2	5	161587	PTGDS	2.8987	2	5.1125
RN7SL524P	1.9775	5.0577	1.3548	Up	0.683	0.472	chr.10		misc_RNA	2	5	171336	RN7SL524P	1.9325	2	5.1125
RPL7AP60	1.9775	5.0577	1.3548	Up	0.683	0.472	chr.12			2	5	212284	RPL7AP60	3.8649	2	5.1125
RPS20P33	1.9775	5.0577	1.3548	Up	0.683	0.472	chr.14			2	5	234205	RPS20P33	3.8649	2	5.1125
SLC9C1	1.9775	5.0577	1.3548	Up	0.683	0.472	chr. 3	U	solute carrier family 9, subfamily C (Na+- transporting carboxylic acid decarboxylase), member 1	2	5	64756	SLC9C1	7.7298	2	5.1125
SNORA59B	1.9775	5.0577	1.3548	Up	0.683	0.472	chr.17		small nucleolar RNA, H/ACA box 59B	2	5	270830	SNORA59B	3.8649	2	5.1125
TDGF1	1.9775	5.0577	1.3548	Up	0.683	0.472	chr. 3		teratocarcinoma-derived growth factor 1	2	5	58971	TDGF1	1.9325	2	5.1125
TINCR	1.9775	5.0577	1.3548	Up	0.683	0.472	chr.19		tissue differentiation-inducing non-protein coding RNA	2	5	296085	TINCR	6.7636	2	5.1125
ZNF705E	1.9775	5.0577	1.3548	Up	0.683	0.472	chr.11		zinc finger protein 705E	2	5	187357	ZNF705E	2.8987	2	5.1125
CST1	40.5377	103.177	1.34778	Up	0.122	0.001	chr.20		cystatin SN	41	102	318833	CST1	85.0282	41	104.296
DYX1C1-CCPG1	40.5377	102.165	1.33357	Up	0.126	0.001	chr.15		DYX1C1-CCPG1 readthrough (NMD candidate)	41	101	240159	DYX1C1-CCPG1	43.4804	41	103.273
NR4A2	12.8534	32.3692	1.33247	Up	0.339	0.028	chr. 2		nuclear receptor subfamily 4, group A, member 2	13	32	44257	NR4A2	16.4259	13	32.7203
LAMTOR5-AS1	6.9211	17.1961	1.31301	Up	0.478	0.102	chr. 1		LAMTOR5 antisense RNA 1	7	17	14989	LAMTOR5-AS1	17.3921	7	17.3826
RAET1G	18.7858	46.5307	1.30854	Up	0.269	0.014	chr. 6		retinoic acid early transcript 1G	19	46	118549	RAET1G	45.4128	19	47.0354
SMPDL3B	18.7858	46.5307	1.30854	Up	0.269	0.014	chr. 1	R	sphingomyelin phosphodiesterase, acid-like 3B	19	46	5691	SMPDL3B	39.6154	19	47.0354
TMC4	11.8647	29.3346	1.30593	Up	0.367	0.038	chr.19		transmembrane channel-like 4	12	29	314186	TMC4	13.5272	12	29.6527
RAP1GAP2	23.7294	58.6691	1.30593	Up	0.224	0.007	chr.17		RAP1 GTPase activating protein 2	24	58	265893	RAP1GAP2	49.2777	24	59.3055
GRAMD2	9.8872	24.2769	1.29595	Up	0.41	0.057	chr.15		GRAM domain containing 2	10	24	242626	GRAMD2	11.5948	10	24.5402
NRG2	9.8872	24.2769	1.29595	Up	0.41	0.057	chr. 5	O	neuregulin 2	10	24	99033	NRG2	14.4935	10	24.5402
CGB	4.9436	12.1384	1.29594	Up	0.55	0.182	chr.19		chorionic gonadotropin, beta polypeptide	5	12	311158	CGB	6.7636	5	12.2701
JPH4	4.9436	12.1384	1.29594	Up	0.55	0.182	chr.14		junctophilin 4	5	12	223578	JPH4	6.7636	5	12.2701
TCEB1P19	4.9436	12.1384	1.29594	Up	0.55	0.182	chr. 1			5	12	13020	TCEB1P19	9.6623	5	12.2701
TMEM191B	4.9436	12.1384	1.29594	Up	0.55	0.182	chr.22		transmembrane protein 191B	5	12	328947	TMEM191B	3.8649	5	12.2701
FAM167B	24.7181	60.6922	1.29594	Up	0.22	0.007	chr. 1		family with sequence similarity 167, member B	25	60	6467	FAM167B	40.5817	25	61.3505
ZSWIM8-AS1	19.7745	48.5537	1.29594	Up	0.263	0.011	chr.10		ZSWIM8 antisense RNA 1	20	48	168086	ZSWIM8-AS1	19.3246	20	49.0804
SLC29A2	146.331	359.095	1.29513	Up	0.03	0	chr.11		solute carrier family 29 (equilibrative nucleoside transporter), member 2	148	355	185796	SLC29A2	214.503	148	362.99
RAB26	22.7407	55.6345	1.2907	Up	0.238	0.008	chr.16		RAB26, member RAS oncogene family	23	55	249316	RAB26	22.2233	23	56.2379
KIAA1755	7.9098	19.2192	1.28084	Up	0.463	0.091	chr.20		KIAA1755	8	19	320792	KIAA1755	15.4597	8	19.4277
LRRC4B	7.9098	19.2192	1.28084	Up	0.463	0.091	chr.19		leucine rich repeat containing 4B	8	19	312359	LRRC4B	13.5272	8	19.4277
ITGB4	4039.93	9748.18	1.2708	Up	0.308	0	chr.17		integrin, beta 4	4086	9637	283861	ITGB4	6667.95	4086	9853.91
STC1	1446.5	3477.66	1.26555	Up	0.308	0	chr. 8		stanniocalcin 1	1463	3438	139448	STC1	2580.8	1463	3515.38
CGREF1	137.433	329.761	1.2627	Up	0.036	0	chr. 2	R	cell growth regulator with EF-hand domain 1	139	326	32440	CGREF1	226.098	139	333.338
CD38	5.9323	14.1615	1.25531	Up	0.531	0.157	chr. 4		CD38 molecule	6	14	76686	CD38	7.7298	6	14.3151
LILRB5	5.9323	14.1615	1.25531	Up	0.531	0.157	chr.19		leukocyte immunoglobulin-like receptor, subfamily B (with TM and ITIM domains), member 5	6	14	314317	LILRB5	11.5948	6	14.3151
LRRC37A6P	5.9323	14.1615	1.25531	Up	0.531	0.157	chr.10		leucine rich repeat containing 37, member A6, pseudogene; Derived by automated computational analysis using gene prediction method: BestRefSeq.	6	14	164349	LRRC37A6P	4.8312	6	14.3151
SIRPB1	5.9323	14.1615	1.25531	Up	0.531	0.157	chr.20		signal-regulatory protein beta 1	6	14	316950	SIRPB1	5.7974	6	14.3151
NPAS1	11.8647	28.323	1.2553	Up	0.388	0.048	chr.19		neuronal PAS domain protein 1	12	28	310240	NPAS1	23.1895	12	28.6302
CDCP2	2.9662	7.0808	1.2553	Up	0.651	0.371	chr. 1	O	CUB domain containing protein 2	3	7	10604	CDCP2	1.9325	3	7.1576
CNR1	2.9662	7.0808	1.2553	Up	0.651	0.371	chr. 6	U	cannabinoid receptor 1 (brain)	3	7	114277	CNR1	8.6961	3	7.1576
COL24A1	2.9662	7.0808	1.2553	Up	0.651	0.371	chr. 1	R	collagen, type XXIV, alpha 1	3	7	12839	COL24A1	3.8649	3	7.1576
DQX1	2.9662	7.0808	1.2553	Up	0.651	0.371	chr. 2	L	DEAQ box RNA-dependent ATPase 1	3	7	37669	DQX1	0.9662	3	7.1576
GACAT2	2.9662	7.0808	1.2553	Up	0.651	0.371	chr.18		gastric cancer associated transcript 2 (non-protein coding)	3	7	287907	GACAT2	8.6961	3	7.1576
MID1IP1-AS1	2.9662	7.0808	1.2553	Up	0.651	0.371	chr.X		MID1IP1 antisense RNA 1	3	7	338515	MID1IP1-AS1	4.8312	3	7.1576
NHLH1	2.9662	7.0808	1.2553	Up	0.651	0.371	chr. 1		nescient helix loop helix 1	3	7	21096	NHLH1	7.7298	3	7.1576
PFN1P4	2.9662	7.0808	1.2553	Up	0.651	0.371	chr. 1			3	7	17044	PFN1P4	1.9325	3	7.1576
PGM5	2.9662	7.0808	1.2553	Up	0.651	0.371	chr. 9		phosphoglucomutase 5	3	7	154497	PGM5	2.8987	3	7.1576
PKDREJ	2.9662	7.0808	1.2553	Up	0.651	0.371	chr.22		polycystin (PKD) family receptor for egg jelly	3	7	335719	PKDREJ	6.7636	3	7.1576
RBM47	2.9662	7.0808	1.2553	Up	0.651	0.371	chr. 4		RNA binding motif protein 47	3	7	78004	RBM47	5.7974	3	7.1576
SIGLEC10	2.9662	7.0808	1.2553	Up	0.651	0.371	chr.19		sialic acid binding Ig-like lectin 10	3	7	312861	SIGLEC10	0.9662	3	7.1576
TBC1D26	2.9662	7.0808	1.2553	Up	0.651	0.371	chr.17	R	TBC1 domain family, member 26	3	7	269337	TBC1D26	3.8649	3	7.1576
TBC1D26	2.9662	7.0808	1.2553	Up	0.651	0.371	chr.17	R	TBC1 domain family, member 26	3	7	269337	TBC1D26	5.7974	1	10.2251
TTLL11-IT1	2.9662	7.0808	1.2553	Up	0.651	0.371	chr. 9		TTLL11 intronic transcript 1 (non-protein coding)	3	7	158413	TTLL11-IT1	1.9325	3	7.1576
UTY	2.9662	7.0808	1.2553	Up	0.651	0.371	chr. Y		ubiquitously transcribed tetratricopeptide repeat containing, Y-linked	3	7	348268	UTY	6.7636	3	7.1576
UTY	2.9662	7.0808	1.2553	Up	0.651	0.371	chr. Y		ubiquitously transcribed tetratricopeptide repeat containing, Y-linked	3	7	348268	UTY	3.8649	5	0
UTY	2.9662	7.0808	1.2553	Up	0.651	0.371	chr. Y		ubiquitously transcribed tetratricopeptide repeat containing, Y-linked	3	7	348268	UTY	12.561	25	6.1351
SLC7A8	139.41	331.784	1.25091	Up	0.036	0	chr.14		solute carrier family 7 (amino acid transporter light chain, L system), member 8	141	328	223311	SLC7A8	227.064	141	335.383
MVD	526.001	1249.25	1.24792	Up	0.308	0	chr.16		mevalonate (diphospho) decarboxylase	532	1235	264139	MVD	760.423	532	1262.8
ERVW-1	18.7858	44.5076	1.24441	Up	0.295	0.02	chr. 7		endogenous retrovirus group W, member 1	19	44	128750	ERVW-1	21.2571	19	44.9904
RGL3	18.7858	44.5076	1.24441	Up	0.295	0.02	chr.19		ral guanine nucleotide dissociation stimulator-like 3	19	44	298821	RGL3	21.2571	19	44.9904
MAFB	31.6392	74.8537	1.24236	Up	0.195	0.006	chr.20		v-maf avian musculoaponeurotic fibrosarcoma oncogene homolog B	32	74	320978	MAFB	44.4466	32	75.6656
ICAM5	15.8196	37.4268	1.24236	Up	0.332	0.029	chr.19		intercellular adhesion molecule 5, telencephalin	16	37	298120	ICAM5	21.2571	16	37.8328
ANKRD20A2	9.8872	23.2653	1.23455	Up	0.436	0.073	chr. 9		ankyrin repeat domain 20 family, member A2	10	23	153677	ANKRD20A2	26.0882	10	23.5177
MS4A4E	16.8083	39.4499	1.23085	Up	0.324	0.027	chr.11		membrane-spanning 4-domains, subfamily A, member 4E	17	39	182383	MS4A4E	38.6492	17	39.8778
RGMA	6.9211	16.1846	1.22555	Up	0.512	0.136	chr.15		repulsive guidance molecule family member a	7	16	246782	RGMA	15.4597	7	16.3601
ARAP1-AS1	17.797	41.473	1.22054	Up	0.317	0.026	chr.11		ARAP1 antisense RNA 1	18	41	187835	ARAP1-AS1	52.1764	18	41.9228
COL9A2	32.6279	75.8652	1.21733	Up	0.199	0.007	chr. 1		collagen, type IX, alpha 2	33	75	7904	COL9A2	47.3453	33	76.6881
SLC25A41	7.9098	18.2077	1.20284	Up	0.495	0.12	chr.19		solute carrier family 25, member 41	8	18	296560	SLC25A41	14.4935	8	18.4051
SH2D3A	15.8196	36.4153	1.20283	Up	0.35	0.036	chr.19		SH2 domain containing 3A	16	36	296758	SH2D3A	28.9869	16	36.8103
ANGPTL5	3.9549	9.1038	1.20283	Up	0.622	0.302	chr.11		angiopoietin-like 5	4	9	190885	ANGPTL5	7.7298	4	9.2026
APCDD1L-AS1	3.9549	9.1038	1.20283	Up	0.622	0.302	chr.20		APCDD1L antisense RNA 1 (head to head)	4	9	323067	APCDD1L-AS1	15.4597	4	9.2026
BNIPL	3.9549	9.1038	1.20283	Up	0.622	0.302	chr. 1		BCL2/adenovirus E1B 19kD interacting protein like	4	9	17823	BNIPL	7.7298	4	9.2026
CICP20	3.9549	9.1038	1.20283	Up	0.622	0.302	chr. 7			4	9	124990	CICP20	6.7636	4	9.2026
EFCAB10	3.9549	9.1038	1.20283	Up	0.622	0.302	chr. 7	R	EF-hand calcium binding domain 10	4	9	131326	EFCAB10	3.8649	4	9.2026
GS1-259H13.2	3.9549	9.1038	1.20283	Up	0.622	0.302	chr. 7		transmembrane protein 225-like; Derived by automated computational analysis using gene prediction method: BestRefSeq,Gnomon.	4	9	129683	GS1-259H13.2	10.6285	4	9.2026
LLPH-AS1	3.9549	9.1038	1.20283	Up	0.622	0.302	chr.12		LLPH antisense RNA 1 (head to head)	4	9	207250	LLPH-AS1	2.8987	4	9.2026
MT1A	3.9549	9.1038	1.20283	Up	0.622	0.302	chr.16		metallothionein 1A	4	9	258157	MT1A	6.7636	4	9.2026
MYRFL	3.9549	9.1038	1.20283	Up	0.622	0.302	chr.12		myelin regulatory factor-like	4	9	207836	MYRFL	8.6961	4	9.2026
STARD13-AS	3.9549	9.1038	1.20283	Up	0.622	0.302	chr.13		STARD13 antisense RNA	4	9	217010	STARD13-AS	0.9662	4	9.2026
ZNF157	3.9549	9.1038	1.20283	Up	0.622	0.302	chr.X		zinc finger protein 157	4	9	339070	ZNF157	6.7636	4	9.2026
LRFN1	52.4024	120.373	1.1998	Up	0.13	0.003	chr.19		leucine rich repeat and fibronectin type III domain containing 1	53	119	306645	LRFN1	79.2309	53	121.678
CLEC4GP1	29.6617	67.7729	1.19211	Up	0.226	0.01	chr.19			30	67	297138	CLEC4GP1	50.244	30	68.508
FOS	25.7068	58.6691	1.19045	Up	0.255	0.013	chr.14		FBJ murine osteosarcoma viral oncogene homolog	26	58	229944	FOS	37.683	26	59.3055
ALOX12	8.8985	20.2307	1.18491	Up	0.479	0.106	chr.17		arachidonate 12-lipoxygenase	9	20	267152	ALOX12	18.3584	9	20.4502
NEXN-AS1	8.8985	20.2307	1.18491	Up	0.479	0.106	chr. 1		NEXN antisense RNA 1	9	20	12354	NEXN-AS1	12.561	9	20.4502
RIMS1	8.8985	20.2307	1.18491	Up	0.479	0.106	chr. 6		regulating synaptic membrane exocytosis 1	9	20	113226	RIMS1	21.2571	9	20.4502
CACNA2D2	13.8421	31.3576	1.17975	Up	0.389	0.051	chr. 3	U	calcium channel, voltage-dependent, alpha 2/delta subunit 2	14	31	60761	CACNA2D2	24.1558	14	31.6977
CATSPERG	13.8421	31.3576	1.17975	Up	0.389	0.051	chr.19		catsper channel auxiliary subunit gamma	14	31	306125	CATSPERG	23.1895	14	31.6977
AQP6	4.9436	11.1269	1.17042	Up	0.596	0.251	chr.12	G	aquaporin 6, kidney specific	5	11	202831	AQP6	4.8312	5	11.2476
CICP11	4.9436	11.1269	1.17042	Up	0.596	0.251	chr. 7			5	11	125576	CICP11	8.6961	5	11.2476
COL1A1	9.8872	22.2538	1.17042	Up	0.464	0.095	chr.17		collagen, type I, alpha 1	10	22	279203	COL1A1	12.561	10	22.4952
LOC100421166	4.9436	11.1269	1.17042	Up	0.596	0.251	chr.17		SEC24 family member A pseudogene; Derived by automated computational analysis using gene prediction method: Curated Genomic.	5	11	282592	LOC100421166	3.8649	5	11.2476
TBPL2	4.9436	11.1269	1.17042	Up	0.596	0.251	chr.14		TATA box binding protein like 2	5	11	226964	TBPL2	5.7974	5	11.2476
PCLO	10.876	24.2769	1.15844	Up	0.449	0.085	chr. 7		piccolo presynaptic cytomatrix protein	11	24	128055	PCLO	19.3246	11	24.5402
RCAN2	5.9323	13.15	1.1484	Up	0.572	0.212	chr. 6		regulator of calcineurin 2	6	13	111993	RCAN2	10.6285	6	13.2926
TRIL	5.9323	13.15	1.1484	Up	0.572	0.212	chr. 7		TLR4 interactor with leucine-rich repeats	6	13	123040	TRIL	2.8987	6	13.2926
ZHX1-C8orf76	17.797	39.4499	1.14839	Up	0.35	0.038	chr. 8	S	ZHX1-C8orf76 readthrough	18	39	147676	ZHX1-C8orf76	14.4935	18	39.8778
BHMT2	32.6279	71.8191	1.13826	Up	0.231	0.012	chr. 5	E	betaine--homocysteine S-methyltransferase 2	33	71	94078	BHMT2	39.6154	33	72.5981
CAHM	13.8421	30.3461	1.13245	Up	0.41	0.064	chr. 6		colon adenocarcinoma hypermethylated (non-protein coding)	14	30	119627	CAHM	35.7505	14	30.6752
FAR2P2	6.9211	15.1731	1.13244	Up	0.55	0.182	chr. 2		processed_transcript	7	15	42796	FAR2P2	16.4259	7	15.3376
FOXS1	6.9211	15.1731	1.13244	Up	0.55	0.182	chr.20		forkhead box S1	7	15	319329	FOXS1	6.7636	7	15.3376
FDFT1	2558.82	5593.8	1.12835	Up	0.309	0	chr. 8		farnesyl-diphosphate farnesyltransferase 1	2588	5530	137808	FDFT1	3559.59	2588	5654.47
DDN	7.9098	17.1961	1.12037	Up	0.53	0.158	chr.12		dendrin	8	17	202341	DDN	9.6623	8	17.3826
EEF1A1P5	7.9098	17.1961	1.12037	Up	0.53	0.158	chr. 9			8	17	160610	EEF1A1P5	13.5272	8	17.3826
TET1	15.8196	34.3922	1.12037	Up	0.388	0.054	chr.10		tet methylcytosine dioxygenase 1	16	34	167182	TET1	30.9194	16	34.7653
ADAMTS1	1018.39	2207.17	1.11592	Up	0.011	0.001	chr.21		ADAM metallopeptidase with thrombospondin type 1 motif, 1	1030	2182	325359	ADAMTS1	1700.56	1030	2231.11
FAM74A4	33.6166	72.8306	1.11537	Up	0.235	0.013	chr. 9		family with sequence similarity 74, member A4	34	72	153993	FAM74A4	54.1089	34	73.6206
ADAM11	26.6955	57.6576	1.11091	Up	0.283	0.02	chr.17		ADAM metallopeptidase domain 11	27	57	277324	ADAM11	46.379	27	58.283
MYT1L	8.8985	19.2192	1.11091	Up	0.511	0.138	chr. 2	K	myelin transcription factor 1-like	9	19	30372	MYT1L	26.0882	9	19.4277
MDGA1	54.3798	117.338	1.10953	Up	0.156	0.005	chr. 6		MAM domain containing glycosylphosphatidylinositol anchor 1	55	116	110655	MDGA1	80.1971	55	118.611
FASN	3006.71	6483.95	1.10869	Up	0.309	0.001	chr.17		fatty acid synthase	3041	6410	286539	FASN	3521.91	3041	6554.28
NDUFV2P1	9.8872	21.2423	1.10331	Up	0.493	0.122	chr.19			10	21	313704	NDUFV2P1	9.6623	10	21.4727
VSIG10L	22.7407	48.5537	1.0943	Up	0.324	0.028	chr.19		V-set and immunoglobulin domain containing 10 like	23	48	312805	VSIG10L	34.7843	23	49.0804
DEPDC4	11.8647	25.2884	1.0918	Up	0.462	0.097	chr.12		DEP domain containing 4	12	25	210212	DEPDC4	10.6285	12	25.5627
PAPL;	12.8534	27.3115	1.08736	Up	0.447	0.088	chr.19	R	Iron/zinc purple acid phosphatase-like protein	13	27	306581	PAPL;	28.0207	13	27.6077
ZNF483	12.8534	27.3115	1.08736	Up	0.447	0.088	chr. 9		zinc finger protein 483	13	27	157574	ZNF483	18.3584	13	27.6077
AKR1C3	160.173	339.876	1.08538	Up	0.054	0.002	chr.10		aldo-keto reductase family 1, member C3	162	336	162445	AKR1C3	234.794	162	343.563
CCDC114	13.8421	29.3346	1.08354	Up	0.434	0.08	chr.19		coiled-coil domain containing 114	14	29	310722	CCDC114	6.7636	14	29.6527
ACP5	75.143	158.811	1.0796	Up	0.122	0.004	chr.19		acid phosphatase 5, tartrate resistant	76	157	298998	ACP5	129.475	76	160.534
KRBA2	15.8196	33.3807	1.0773	Up	0.409	0.066	chr.17	J	KRAB-A domain containing 2	16	33	268488	KRBA2	126.576	155	140.084
KRBA2	15.8196	33.3807	1.0773	Up	0.409	0.066	chr.17	J	KRAB-A domain containing 2	16	33	268488	KRBA2	32.8518	16	33.7428
LAMA1	15.8196	33.3807	1.0773	Up	0.409	0.066	chr.18		laminin, alpha 1	16	33	287823	LAMA1	29.9531	16	33.7428
NPW	15.8196	33.3807	1.0773	Up	0.409	0.066	chr.16		neuropeptide W	16	33	249164	NPW	33.8181	16	33.7428
FAM131C	83.0528	174.996	1.07522	Up	0.112	0.004	chr. 1	O	family with sequence similarity 131, member C	84	173	3294	FAM131C	109.184	84	176.894
SCARA3	3112.5	6535.54	1.07023	Up	0.309	0.001	chr. 8		scavenger receptor class A, member 3	3148	6461	139851	SCARA3	4242.72	3148	6606.42
NTSR1	135.455	284.242	1.0693	Up	0.068	0.002	chr.20		neurotensin receptor 1 (high affinity)	137	281	323646	NTSR1	177.786	137	287.325
HTATSF1P2	21.7519	45.5191	1.06533	Up	0.347	0.042	chr. 6			22	45	104858	HTATSF1P2	28.9869	22	46.0129
RIMS3	23.7294	49.5653	1.06265	Up	0.33	0.032	chr. 1		regulating synaptic membrane exocytosis 3	24	49	7994	RIMS3	38.6492	24	50.1029
CD37	25.7068	53.6114	1.06039	Up	0.315	0.028	chr.19		CD37 molecule	26	53	311327	CD37	43.4804	26	54.1929
OSBP2	392.523	818.333	1.05991	Up	0.025	0.001	chr.22		oxysterol binding protein 2	397	809	332304	OSBP2	534.325	397	827.209
CHURC1-FNTB	27.6843	57.6576	1.05844	Up	0.301	0.026	chr.14		CHURC1-FNTB readthrough	28	57	228131	CHURC1-FNTB	18.3584	28	58.283
COCH	27.6843	57.6576	1.05844	Up	0.301	0.026	chr.14		cochlin	28	57	224765	COCH	57.0076	28	58.283
SH3BP1	159.185	329.761	1.05072	Up	0.061	0.003	chr.22		SH3-domain binding protein 1	161	326	333630	SH3BP1	221.267	161	333.338
MSMO1	1286.33	2650.23	1.04285	Up	0.013	0.001	chr. 4	I	methylsterol monooxygenase 1	1301	2620	86738	MSMO1	1581.72	1301	2678.97
METTL7A	214.553	440.018	1.03623	Up	0.047	0.002	chr.12		methyltransferase like 7A	217	435	203130	METTL7A	296.633	217	444.791
TMEM97	263.989	541.172	1.03561	Up	0.039	0.002	chr.17		transmembrane protein 97	267	535	271664	TMEM97	358.471	267	547.042
ABCC6P2	0.9887	2.0231	1.03296	Up	0.831	1	chr.16		processed_transcript	1	2	252216	ABCC6P2	4.8312	1	2.045
ACTA2-AS1	0.9887	2.0231	1.03296	Up	0.831	1	chr.10		ACTA2 antisense RNA 1	1	2	169290	ACTA2-AS1	0.9662	1	2.045
ADAMTS17	0.9887	2.0231	1.03296	Up	0.831	1	chr.15		ADAM metallopeptidase with thrombospondin type 1 motif, 17	1	2	247281	ADAMTS17	0.9662	1	2.045
ADIPOQ-AS1	0.9887	2.0231	1.03296	Up	0.831	1	chr. 3		ADIPOQ antisense RNA 1	1	2	72999	ADIPOQ-AS1	0.9662	1	2.045
ADRA1A	0.9887	2.0231	1.03296	Up	0.831	1	chr. 8		adrenoceptor alpha 1A	1	2	139683	ADRA1A	2.8987	1	2.045
APOC2	0.9887	2.0231	1.03296	Up	0.831	1	chr.19		apolipoprotein C-II	1	2	309242	APOC2	0.9662	1	2.045
ATP6V0CP3	0.9887	2.0231	1.03296	Up	0.831	1	chr. 6			1	2	111269	ATP6V0CP3	2.8987	1	2.045
BACH1-IT1	0.9887	2.0231	1.03296	Up	0.831	1	chr.21		BACH1 intronic transcript 1 (non-protein coding)	1	2	325554	BACH1-IT1	1.9325	1	2.045
BLID	0.9887	2.0231	1.03296	Up	0.831	1	chr.11		BH3-like motif containing, cell death inducer	1	2	193940	BLID	1.9325	1	2.045
BNIP3P11	0.9887	2.0231	1.03296	Up	0.831	1	chr. 7			1	2	126161	BNIP3P11	0.9662	1	2.045
BTF3P5	0.9887	2.0231	1.03296	Up	0.831	1	chr. 2			1	2	35352	BTF3P5	1.9325	1	2.045
CCDC168	0.9887	2.0231	1.03296	Up	0.831	1	chr.13		coiled-coil domain containing 168	1	2	220475	CCDC168	1.9325	1	2.045
CCNB3P1	0.9887	2.0231	1.03296	Up	0.831	1	chr. 5			1	2	89965	CCNB3P1	0.9662	1	2.045
CDH23	0.9887	2.0231	1.03296	Up	0.831	1	chr.10		cadherin-related 23	1	2	167557	CDH23	3.8649	1	2.045
CLIC4P1	0.9887	2.0231	1.03296	Up	0.831	1	chr. 9			1	2	151962	CLIC4P1	4.8312	1	2.045
CLNK	0.9887	2.0231	1.03296	Up	0.831	1	chr. 4	D	cytokine-dependent hematopoietic cell linker	1	2	76420	CLNK	1.9325	1	2.045
CPB2-AS1	0.9887	2.0231	1.03296	Up	0.831	1	chr.13		CPB2 antisense RNA 1	1	2	217997	CPB2-AS1	1.9325	1	2.045
CSNK1A1P1	0.9887	2.0231	1.03296	Up	0.831	1	chr.15		processed_transcript	1	2	236801	CSNK1A1P1	0.9662	1	2.045
CTD-2620I22.1	0.9887	2.0231	1.03296	Up	0.831	1	chr.19		processed_transcript	1	2	313574	CTD-2620I22.1	0.9662	1	2.045
CYP4F30P	0.9887	2.0231	1.03296	Up	0.831	1	chr. 2		cytochrome P450, family 4, subfamily F, polypeptide 30, pseudogene; Derived by automated computational analysis using gene prediction method: BestRefSeq.	1	2	42861	CYP4F30P	0.9662	1	2.045
CYP51A1-AS1	0.9887	2.0231	1.03296	Up	0.831	1	chr. 7		CYP51A1 antisense RNA 1 (head to head)	1	2	128672	CYP51A1-AS1	3.8649	1	2.045
DAND5	0.9887	2.0231	1.03296	Up	0.831	1	chr.19		DAN domain family member 5, BMP antagonist	1	2	299741	DAND5	1.9325	1	2.045
DDO	0.9887	2.0231	1.03296	Up	0.831	1	chr. 6		D-aspartate oxidase	1	2	115478	DDO	1.9325	1	2.045
DGKI	0.9887	2.0231	1.03296	Up	0.831	1	chr. 7		diacylglycerol kinase, iota	1	2	134032	DGKI	2.8987	1	2.045
DGKZP1	0.9887	2.0231	1.03296	Up	0.831	1	chr.13			1	2	217754	DGKZP1	3.8649	1	2.045
DRD4	0.9887	2.0231	1.03296	Up	0.831	1	chr.11		dopamine receptor D4	1	2	174096	DRD4	5.7974	1	2.045
EEF1A1P33	0.9887	2.0231	1.03296	Up	0.831	1	chr.12			1	2	209888	EEF1A1P33	6.7636	1	2.045
EIF4BP6	0.9887	2.0231	1.03296	Up	0.831	1	chr. 7			1	2	131203	EIF4BP6	2.8987	1	2.045
EPS8L3	0.9887	2.0231	1.03296	Up	0.831	1	chr. 1	S	EPS8-like 3	1	2	14854	EPS8L3	2.8987	1	2.045
ERBB3	0.9887	2.0231	1.03296	Up	0.831	1	chr.12		v-erb-b2 avian erythroblastic leukemia viral oncogene homolog 3	1	2	205292	ERBB3	3.8649	1	2.045
FAM186A	0.9887	2.0231	1.03296	Up	0.831	1	chr.12		family with sequence similarity 186, member A	1	2	203039	FAM186A	1.9325	1	2.045
FBXO40	0.9887	2.0231	1.03296	Up	0.831	1	chr. 3		F-box protein 40	1	2	65748	FBXO40	0.9662	1	2.045
FOXP3	0.9887	2.0231	1.03296	Up	0.831	1	chr.X		forkhead box P3	1	2	339807	FOXP3	2.8987	1	2.045
GLUD2	0.9887	2.0231	1.03296	Up	0.831	1	chr.X		glutamate dehydrogenase 2	1	2	344431	GLUD2	2.8987	1	2.045
HCG4	0.9887	2.0231	1.03296	Up	0.831	1	chr. 6		HLA complex group 4 (non-protein coding)	1	2	107528	HCG4	2.8987	1	2.045
HIST1H3E	0.9887	2.0231	1.03296	Up	0.831	1	chr. 6	B	histone cluster 1, H3e	1	2	106636	HIST1H3E	0.9662	1	2.045
HLA-DOB	0.9887	2.0231	1.03296	Up	0.831	1	chr. 6		major histocompatibility complex, class II, DO beta	1	2	109469	HLA-DOB	1.9325	1	2.045
HMGB1P20	0.9887	2.0231	1.03296	Up	0.831	1	chr. 6			1	2	112447	HMGB1P20	0.9662	1	2.045
HNRNPA1P30	0.9887	2.0231	1.03296	Up	0.831	1	chr.13		processed_transcript	1	2	216001	HNRNPA1P30	2.8987	1	2.045
HNRNPCP3	0.9887	2.0231	1.03296	Up	0.831	1	chr.15			1	2	244718	HNRNPCP3	2.8987	1	2.045
HSPA8P4	0.9887	2.0231	1.03296	Up	0.831	1	chr. 5			1	2	97233	HSPA8P4	0.9662	1	2.045
HSPA9P1	0.9887	2.0231	1.03296	Up	0.831	1	chr. 2			1	2	51230	HSPA9P1	0.9662	1	2.045
ITGB7	0.9887	2.0231	1.03296	Up	0.831	1	chr.12		integrin, beta 7	1	2	203979	ITGB7	0.9662	1	2.045
KDM5C-IT1	0.9887	2.0231	1.03296	Up	0.831	1	chr.X		KDM5C intronic transcript 1 (non-protein coding)	1	2	340331	KDM5C-IT1	1.9325	1	2.045
KIF6	0.9887	2.0231	1.03296	Up	0.831	1	chr. 6		kinesin family member 6	1	2	110781	KIF6	0.9662	1	2.045
KLK2	0.9887	2.0231	1.03296	Up	0.831	1	chr.19		kallikrein-related peptidase 2	1	2	312507	KLK2	1.9325	1	2.045
KMO	0.9887	2.0231	1.03296	Up	0.831	1	chr. 1		kynurenine 3-monooxygenase (kynurenine 3- hydroxylase)	1	2	29224	KMO	3.8649	1	2.045
KRBOX1	0.9887	2.0231	1.03296	Up	0.831	1	chr. 3		KRAB box domain containing 1	1	2	58411	KRBOX1	6.7636	1	2.045
KRTAP5-AS1	0.9887	2.0231	1.03296	Up	0.831	1	chr.11		KRTAP5-1/KRTAP5-2 antisense RNA 1	1	2	174601	KRTAP5-AS1	4.8312	1	2.045
LRFN5	0.9887	2.0231	1.03296	Up	0.831	1	chr.14		leucine rich repeat and fibronectin type III domain containing 5	1	2	225774	LRFN5	1.9325	1	2.045
LRRTM4	0.9887	2.0231	1.03296	Up	0.831	1	chr. 2	S	leucine rich repeat transmembrane neuronal 4	1	2	37905	LRRTM4	1.9325	1	2.045
LSAMP	0.9887	2.0231	1.03296	Up	0.831	1	chr. 3	S	limbic system-associated membrane protein	1	2	65279	LSAMP	1.9325	1	2.045
LYZL4	0.9887	2.0231	1.03296	Up	0.831	1	chr. 3		lysozyme-like 4	1	2	58202	LYZL4	0.9662	1	2.045
M1AP	0.9887	2.0231	1.03296	Up	0.831	1	chr. 2	S	meiosis 1 associated protein	1	2	37743	M1AP	1.9325	1	2.045
MMP21	0.9887	2.0231	1.03296	Up	0.831	1	chr.10		matrix metallopeptidase 21	1	2	172976	MMP21	6.7636	1	2.045
MORC2-AS1	0.9887	2.0231	1.03296	Up	0.831	1	chr.22		MORC2 antisense RNA 1	1	2	332343	MORC2-AS1	0.9662	1	2.045
MPO	0.9887	2.0231	1.03296	Up	0.831	1	chr.17		myeloperoxidase	1	2	280297	MPO	0.9662	1	2.045
NAPSB	0.9887	2.0231	1.03296	Up	0.831	1	chr.19		napsin B aspartic peptidase, pseudogene; Derived by automated computational analysis using gene prediction method: BestRefSeq.	1	2	312236	NAPSB	0.9662	1	2.045
NCR1	0.9887	2.0231	1.03296	Up	0.831	1	chr.19		natural cytotoxicity triggering receptor 1	1	2	314680	NCR1	2.8987	1	2.045
NOX5	0.9887	2.0231	1.03296	Up	0.831	1	chr.15		NADPH oxidase, EF-hand calcium binding domain 5	1	2	242222	NOX5	2.8987	1	2.045
NPM1P48	0.9887	2.0231	1.03296	Up	0.831	1	chr. 2			1	2	30581	NPM1P48	0.9662	1	2.045
NR0B1	0.9887	2.0231	1.03296	Up	0.831	1	chr.X		nuclear receptor subfamily 0, group B, member 1	1	2	338144	NR0B1	2.8987	1	2.045
NRTN	0.9887	2.0231	1.03296	Up	0.831	1	chr.19		neurturin	1	2	296262	NRTN	3.8649	1	2.045
OSMR-AS1	0.9887	2.0231	1.03296	Up	0.831	1	chr. 5		OSMR antisense RNA 1 (head to head)	1	2	90900	OSMR-AS1	1.9325	1	2.045
PAK6	0.9887	2.0231	1.03296	Up	0.831	1	chr.15		p21 protein (Cdc42/Rac)-activated kinase 6	1	2	237110	PAK6	4.8312	1	2.045
PAK6	0.9887	2.0231	1.03296	Up	0.831	1	chr.15		p21 protein (Cdc42/Rac)-activated kinase 6	1	2	237110	PAK6	1.9325	0	0
PAPOLB	0.9887	2.0231	1.03296	Up	0.831	1	chr. 7	A	poly(A) polymerase beta (testis specific)	1	2	120903	PAPOLB	1.9325	1	2.045
PARVG	0.9887	2.0231	1.03296	Up	0.831	1	chr.22		parvin, gamma	1	2	335327	PARVG	0.9662	1	2.045
PCED1B-AS1	0.9887	2.0231	1.03296	Up	0.831	1	chr.12		PCED1B antisense RNA 1	1	2	201649	PCED1B-AS1	1.9325	1	2.045
PCNPP1	0.9887	2.0231	1.03296	Up	0.831	1	chr.12			1	2	212090	PCNPP1	4.8312	1	2.045
PCOLCE-AS1	0.9887	2.0231	1.03296	Up	0.831	1	chr. 7		PCOLCE antisense RNA 1	1	2	130294	PCOLCE-AS1	4.8312	1	2.045
PDE1B	0.9887	2.0231	1.03296	Up	0.831	1	chr.12		phosphodiesterase 1B, calmodulin-dependent	1	2	204698	PDE1B	0.9662	1	2.045
PLA2G5	0.9887	2.0231	1.03296	Up	0.831	1	chr. 1		phospholipase A2, group V	1	2	3888	PLA2G5	1.9325	1	2.045
PLG	0.9887	2.0231	1.03296	Up	0.831	1	chr. 6		plasminogen	1	2	119494	PLG	3.8649	1	2.045
PNMT	0.9887	2.0231	1.03296	Up	0.831	1	chr.17		phenylethanolamine N-methyltransferase	1	2	274798	PNMT	1.9325	1	2.045
PPP2R2C	0.9887	2.0231	1.03296	Up	0.831	1	chr. 4		protein phosphatase 2, regulatory subunit B, gamma	1	2	75856	PPP2R2C	1.9325	1	2.045
PRG4	0.9887	2.0231	1.03296	Up	0.831	1	chr. 1	O	proteoglycan 4	1	2	24049	PRG4	2.8987	1	2.045
PROX2	0.9887	2.0231	1.03296	Up	0.831	1	chr.14		prospero homeobox 2	1	2	229756	PROX2	1.9325	1	2.045
PTMAP2	0.9887	2.0231	1.03296	Up	0.831	1	chr. 5			1	2	96513	PTMAP2	0.9662	1	2.045
RN7SKP150	0.9887	2.0231	1.03296	Up	0.831	1	chr. 5		misc_RNA	1	2	104192	RN7SKP150	0.9662	1	2.045
RN7SL364P	0.9887	2.0231	1.03296	Up	0.831	1	chr.19		misc_RNA	1	2	310092	RN7SL364P	0.9662	1	2.045
RN7SL368P	0.9887	2.0231	1.03296	Up	0.831	1	chr.19		misc_RNA	1	2	308682	RN7SL368P	2.8987	1	2.045
RPL18AP8	0.9887	2.0231	1.03296	Up	0.831	1	chr. 3			1	2	63555	RPL18AP8	1.9325	1	2.045
RPL6P25	0.9887	2.0231	1.03296	Up	0.831	1	chr.12			1	2	208850	RPL6P25	1.9325	1	2.045
RPS15AP10	0.9887	2.0231	1.03296	Up	0.831	1	chr. 1			1	2	9315	RPS15AP10	0.9662	1	2.045
RPS3AP49	0.9887	2.0231	1.03296	Up	0.831	1	chr.18			1	2	292223	RPS3AP49	1.9325	1	2.045
RPS9P1	0.9887	2.0231	1.03296	Up	0.831	1	chr.21			1	2	326524	RPS9P1	1.9325	1	2.045
SIAH3	0.9887	2.0231	1.03296	Up	0.831	1	chr.13		siah E3 ubiquitin protein ligase family member 3	1	2	217984	SIAH3	0.9662	1	2.045
SIGLEC16	0.9887	2.0231	1.03296	Up	0.831	1	chr.19		sialic acid binding Ig-like lectin 16 (gene/pseudogene)	1	2	312096	SIGLEC16	1.9325	1	2.045
SLC1A3	0.9887	2.0231	1.03296	Up	0.831	1	chr. 5		solute carrier family 1 (glial high affinity glutamate transporter), member 3	1	2	90680	SLC1A3	0.9662	1	2.045
SLC27A2	0.9887	2.0231	1.03296	Up	0.831	1	chr.15		solute carrier family 27 (fatty acid transporter), member 2	1	2	239508	SLC27A2	1.9325	1	2.045
TBR1	0.9887	2.0231	1.03296	Up	0.831	1	chr. 2	K	T-box, brain, 1	1	2	44712	TBR1	0.9662	1	2.045
TCAM1P	0.9887	2.0231	1.03296	Up	0.831	1	chr.17		testicular cell adhesion molecule 1, pseudogene; Derived by automated computational analysis using gene prediction method: BestRefSeq.	1	2	281644	TCAM1P	0.9662	1	2.045
TMA16P2	0.9887	2.0231	1.03296	Up	0.831	1	chr. 1			1	2	9348	TMA16P2	0.9662	1	2.045
TPRG1	0.9887	2.0231	1.03296	Up	0.831	1	chr. 3	R	tumor protein p63 regulated 1	1	2	73183	TPRG1	2.8987	1	2.045
TRIM60P14	0.9887	2.0231	1.03296	Up	0.831	1	chr. 4			1	2	86659	TRIM60P14	1.9325	1	2.045
TUBB8	0.9887	2.0231	1.03296	Up	0.831	1	chr.10		tubulin, beta 8 class VIII	1	2	162074	TUBB8	0.9662	1	2.045
TUBB8P7	0.9887	2.0231	1.03296	Up	0.831	1	chr.16		processed_transcript	1	2	264968	TUBB8P7	1.9325	1	2.045
UBA52P6	0.9887	2.0231	1.03296	Up	0.831	1	chr. 9			1	2	151948	UBA52P6	0.9662	1	2.045
VDAC1P3	0.9887	2.0231	1.03296	Up	0.831	1	chr.X			1	2	342375	VDAC1P3	2.8987	1	2.045
XBP1P1	0.9887	2.0231	1.03296	Up	0.831	1	chr. 5			1	2	96162	XBP1P1	4.8312	1	2.045
ADCYAP1R1	4.9436	10.1154	1.03292	Up	0.647	0.342	chr. 7		adenylate cyclase activating polypeptide 1 (pituitary) receptor type I	5	10	123400	ADCYAP1R1	8.6961	5	10.2251
ALG1L13P	4.9436	10.1154	1.03292	Up	0.647	0.342	chr. 8		processed_transcript	5	10	137439	ALG1L13P	4.8312	5	10.2251
KISS1	4.9436	10.1154	1.03292	Up	0.647	0.342	chr. 1		KiSS-1 metastasis-suppressor	5	10	25425	KISS1	10.6285	5	10.2251
RASSF10	4.9436	10.1154	1.03292	Up	0.647	0.342	chr.11		Ras association (RalGDS/AF-6) domain family (N- terminal) member 10	5	10	177401	RASSF10	7.7298	5	10.2251
TNFSF11	4.9436	10.1154	1.03292	Up	0.647	0.342	chr.13	T	tumor necrosis factor (ligand) superfamily, member 11	5	10	217659	TNFSF11	6.7636	5	10.2251
CHD5	5.9323	12.1384	1.03291	Up	0.617	0.284	chr. 1	K	chromodomain helicase DNA binding protein 5	6	12	1572	CHD5	7.7298	6	12.2701
CYP2D8P	5.9323	12.1384	1.03291	Up	0.617	0.284	chr.22		cytochrome P450, family 2, subfamily D, polypeptide 8, pseudogene; Derived by automated computational analysis using gene prediction method: Curated Genomic.	6	12	335006	CYP2D8P	9.6623	6	12.2701
HNRNPA3P9	5.9323	12.1384	1.03291	Up	0.617	0.284	chr.11			6	12	179069	HNRNPA3P9	7.7298	6	12.2701
LTF	5.9323	12.1384	1.03291	Up	0.617	0.284	chr. 3		lactotransferrin	6	12	58941	LTF	13.5272	6	12.2701
MTMR8	5.9323	12.1384	1.03291	Up	0.617	0.284	chr.X		myotubularin related protein 8	6	12	340860	MTMR8	9.6623	6	12.2701
RN7SL731P	5.9323	12.1384	1.03291	Up	0.617	0.284	chr. 1		misc_RNA	6	12	2256	RN7SL731P	4.8312	6	12.2701
ZNF503-AS2	5.9323	12.1384	1.03291	Up	0.617	0.284	chr.10		ZNF503 antisense RNA 2	6	12	168320	ZNF503-AS2	14.4935	6	12.2701
SYCP2	8.8985	18.2077	1.03291	Up	0.546	0.178	chr.20		synaptonemal complex protein 2	9	18	323342	SYCP2	9.6623	9	18.4051
SLC22A17	87.9964	180.054	1.03291	Up	0.119	0.006	chr.14		solute carrier family 22, member 17	89	178	223421	SLC22A17	92.7581	89	182.006
CELSR2	91.9513	188.146	1.03291	Up	0.114	0.005	chr. 1		cadherin, EGF LAG seven-pass G-type receptor 2	93	186	14607	CELSR2	135.272	93	190.186
RALGPS1	92.94	190.169	1.03291	Up	0.112	0.005	chr. 9		Ral GEF with PH domain and SH3 binding motif 1	94	188	159060	RALGPS1	149.766	94	192.232
BRSK2	3.9549	8.0923	1.03291	Up	0.68	0.42	chr.11		BR serine/threonine kinase 2	4	8	174557	BRSK2	0.9662	4	8.1801
IGF2-AS	3.9549	8.0923	1.03291	Up	0.68	0.42	chr.11		IGF2 antisense RNA	4	8	174842	IGF2-AS	4.8312	4	8.1801
PHOSPHO1	7.9098	16.1846	1.03291	Up	0.567	0.206	chr.17		phosphatase, orphan 1	8	16	278844	PHOSPHO1	8.6961	8	16.3601
RN7SL274P	3.9549	8.0923	1.03291	Up	0.68	0.42	chr.16		misc_RNA	4	8	252143	RN7SL274P	0.9662	4	8.1801
SEC14L6	7.9098	16.1846	1.03291	Up	0.567	0.206	chr.22		SEC14-like 6 (S. cerevisiae)	8	16	332187	SEC14L6	10.6285	8	16.3601
VMO1	3.9549	8.0923	1.03291	Up	0.68	0.42	chr.17		vitelline membrane outer layer 1 homolog (chicken)	4	8	266441	VMO1	8.6961	4	8.1801
MAPK15	20.7632	42.4845	1.03291	Up	0.374	0.054	chr. 8		mitogen-activated protein kinase 15	21	42	149671	MAPK15	35.7505	21	42.9453
SLC38A3	12.8534	26.2999	1.03291	Up	0.473	0.11	chr. 3		solute carrier family 38, member 3	13	26	60508	SLC38A3	16.4259	13	26.5852
USP2	12.8534	26.2999	1.03291	Up	0.473	0.11	chr.11		ubiquitin specific peptidase 2	13	26	193670	USP2	21.2571	13	26.5852
KAZALD1	18.7858	38.4384	1.03291	Up	0.395	0.063	chr.10		Kazal-type serine peptidase inhibitor domain 1	19	38	170780	KAZALD1	28.9869	19	38.8553
FAM212B-AS1	14.8309	30.3461	1.0329	Up	0.444	0.089	chr. 1		FAM212B antisense RNA 1	15	30	15302	FAM212B-AS1	23.1895	15	30.6752
TYMSOS	14.8309	30.3461	1.0329	Up	0.444	0.089	chr.18		TYMS opposite strand	15	30	287196	TYMSOS	8.6961	15	30.6752
ETV7	10.876	22.2538	1.0329	Up	0.507	0.138	chr. 6		ets variant 7	11	22	110440	ETV7	12.561	11	22.4952
FKSG63	10.876	22.2538	1.0329	Up	0.507	0.138	chr.16	S		11	22	261386	FKSG63	18.3584	11	22.4952
HOXB-AS2	10.876	22.2538	1.0329	Up	0.507	0.138	chr.17		HOXB cluster antisense RNA 2	11	22	278577	HOXB-AS2	12.561	11	22.4952
CD101	6.9211	14.1615	1.0329	Up	0.591	0.24	chr. 1		CD101 molecule	7	14	15993	CD101	12.561	7	14.3151
EYS	6.9211	14.1615	1.0329	Up	0.591	0.24	chr. 6		eyes shut homolog (Drosophila)	7	14	112956	EYS	9.6623	7	14.3151
GCSAM	6.9211	14.1615	1.0329	Up	0.591	0.24	chr. 3		germinal center-associated, signaling and motility	7	14	64739	GCSAM	18.3584	7	14.3151
KMT2E-AS1	6.9211	14.1615	1.0329	Up	0.591	0.24	chr. 7		KMT2E antisense RNA 1 (head to head)	7	14	131225	KMT2E-AS1	9.6623	7	14.3151
PCYT1B	6.9211	14.1615	1.0329	Up	0.591	0.24	chr.X		phosphate cytidylyltransferase 1, choline, beta	7	14	337962	PCYT1B	8.6961	7	14.3151
RASSF5	6.9211	14.1615	1.0329	Up	0.591	0.24	chr. 1	R	Ras association (RalGDS/AF-6) domain family member 5	7	14	25889	RASSF5	9.6623	7	14.3151
SLC9A4	6.9211	14.1615	1.0329	Up	0.591	0.24	chr. 2		solute carrier family 9, subfamily A (NHE4, cation proton antiporter 4), member 4	7	14	40470	SLC9A4	7.7298	7	14.3151
TMPRSS9	6.9211	14.1615	1.0329	Up	0.591	0.24	chr.19		transmembrane protease, serine 9	7	14	295024	TMPRSS9	5.7974	7	14.3151
ADCY5	2.9662	6.0692	1.03289	Up	0.719	0.53	chr. 3	T	adenylate cyclase 5	3	6	66039	ADCY5	6.7636	3	6.1351
BTBD16	2.9662	6.0692	1.03289	Up	0.719	0.53	chr.10		BTB (POZ) domain containing 16	3	6	172614	BTBD16	3.8649	3	6.1351
CA3	2.9662	6.0692	1.03289	Up	0.719	0.53	chr. 8		carbonic anhydrase III, muscle specific	3	6	144642	CA3	6.7636	3	6.1351
DLGAP3	2.9662	6.0692	1.03289	Up	0.719	0.53	chr. 1	U	discs, large (Drosophila) homolog-associated protein 3	3	6	6936	DLGAP3	3.8649	3	6.1351
FOXD4	2.9662	6.0692	1.03289	Up	0.719	0.53	chr. 9	K	forkhead box D4	3	6	150522	FOXD4	3.8649	3	6.1351
HNRNPA1P61	2.9662	6.0692	1.03289	Up	0.719	0.53	chr. 2			3	6	33477	HNRNPA1P61	2.8987	3	6.1351
HSP90AB3P	2.9662	6.0692	1.03289	Up	0.719	0.53	chr. 4		heat shock protein 90kDa alpha (cytosolic), class B member 3, pseudogene; Derived by automated computational analysis using gene prediction method: Curated Genomic.	3	6	81745	HSP90AB3P	3.8649	3	6.1351
KLB	2.9662	6.0692	1.03289	Up	0.719	0.53	chr. 4	G	klotho beta	3	6	77799	KLB	1.9325	3	6.1351
LCMT1-AS2	2.9662	6.0692	1.03289	Up	0.719	0.53	chr.16		LCMT1 antisense RNA 2	3	6	254198	LCMT1-AS2	9.6623	3	6.1351
MMP7	2.9662	6.0692	1.03289	Up	0.719	0.53	chr.11		matrix metallopeptidase 7 (matrilysin, uterine)	3	6	190998	MMP7	4.8312	3	6.1351
NFASC	2.9662	6.0692	1.03289	Up	0.719	0.53	chr. 1	U	neurofascin	3	6	25516	NFASC	3.8649	3	6.1351
PRRX2	2.9662	6.0692	1.03289	Up	0.719	0.53	chr. 9		paired related homeobox 2	3	6	160117	PRRX2	3.8649	3	6.1351
RAB17	2.9662	6.0692	1.03289	Up	0.719	0.53	chr. 2		RAB17, member RAS oncogene family	3	6	52959	RAB17	5.7974	3	6.1351
S100A14	2.9662	6.0692	1.03289	Up	0.719	0.53	chr. 1		S100 calcium binding protein A14	3	6	18622	S100A14	1.9325	3	6.1351
SOX5	2.9662	6.0692	1.03289	Up	0.719	0.53	chr.12		SRY (sex determining region Y)-box 5	3	6	199710	SOX5	2.8987	3	6.1351
TBC1D29	2.9662	6.0692	1.03289	Up	0.719	0.53	chr.17		TBC1 domain family, member 29	3	6	272687	TBC1D29	3.8649	3	6.1351
THEM5	2.9662	6.0692	1.03289	Up	0.719	0.53	chr. 1		thioesterase superfamily member 5	3	6	18290	THEM5	4.8312	3	6.1351
WFIKKN1	2.9662	6.0692	1.03289	Up	0.719	0.53	chr.16		WAP, follistatin/kazal, immunoglobulin, kunitz and netrin domain containing 1	3	6	248065	WFIKKN1	2.8987	3	6.1351
ZNF732	2.9662	6.0692	1.03289	Up	0.719	0.53	chr. 4	R	zinc finger protein 732	3	6	74527	ZNF732	5.7974	3	6.1351
ADAM20P1	1.9775	4.0462	1.03289	Up	0.767	0.698	chr.14			2	4	228901	ADAM20P1	6.7636	2	4.09
AGAP1-IT1	1.9775	4.0462	1.03289	Up	0.767	0.698	chr. 2		AGAP1 intronic transcript 1 (non-protein coding)	2	4	52801	AGAP1-IT1	4.8312	2	4.09
ALOX5	1.9775	4.0462	1.03289	Up	0.767	0.698	chr.10		arachidonate 5-lipoxygenase	2	4	165649	ALOX5	0.9662	2	4.09
ARL5C	1.9775	4.0462	1.03289	Up	0.767	0.698	chr.17		ADP-ribosylation factor-like 5C	2	4	274630	ARL5C	3.8649	2	4.09
ASB12	1.9775	4.0462	1.03289	Up	0.767	0.698	chr.X		ankyrin repeat and SOCS box containing 12	2	4	340857	ASB12	0.9662	2	4.09
ASIC4	1.9775	4.0462	1.03289	Up	0.767	0.698	chr. 2		acid-sensing (proton-gated) ion channel family member 4	2	4	51061	ASIC4	0.9662	2	4.09
ASNSP1	1.9775	4.0462	1.03289	Up	0.767	0.698	chr. 8			2	4	141828	ASNSP1	1.9325	2	4.09
BCL11B	1.9775	4.0462	1.03289	Up	0.767	0.698	chr.14		B-cell CLL/lymphoma 11B (zinc finger protein)	2	4	232426	BCL11B	1.9325	2	4.09
BEX1	1.9775	4.0462	1.03289	Up	0.767	0.698	chr.X		brain expressed, X-linked 1	2	4	342998	BEX1	5.7974	2	4.09
CALB1	1.9775	4.0462	1.03289	Up	0.767	0.698	chr. 8		calbindin 1, 28kDa	2	4	144960	CALB1	0.9662	2	4.09
CLEC7A	1.9775	4.0462	1.03289	Up	0.767	0.698	chr.12		C-type lectin domain family 7, member A	2	4	198104	CLEC7A	1.9325	2	4.09
CTCFL	1.9775	4.0462	1.03289	Up	0.767	0.698	chr.20	K	CCCTC-binding factor (zinc finger protein)-like	2	4	322928	CTCFL	1.9325	2	4.09
DNAH7	1.9775	4.0462	1.03289	Up	0.767	0.698	chr. 2	Z	dynein, axonemal, heavy chain 7	2	4	47641	DNAH7	2.8987	2	4.09
EBF1	1.9775	4.0462	1.03289	Up	0.767	0.698	chr. 5		early B-cell factor 1	2	4	101733	EBF1	0.9662	2	4.09
FAM66D	1.9775	4.0462	1.03289	Up	0.767	0.698	chr. 8		family with sequence similarity 66, member D	2	4	137956	FAM66D	0.9662	2	4.09
FAM90A2P	1.9775	4.0462	1.03289	Up	0.767	0.698	chr. 8		family with sequence similarity 90, member A2, pseudogene; Derived by automated computational analysis using gene prediction method: BestRefSeq.	2	4	137968	FAM90A2P	3.8649	2	4.09
FHOD3	1.9775	4.0462	1.03289	Up	0.767	0.698	chr.18		formin homology 2 domain containing 3	2	4	290305	FHOD3	0.9662	2	4.09
FITM1	1.9775	4.0462	1.03289	Up	0.767	0.698	chr.14		fat storage-inducing transmembrane protein 1	2	4	223830	FITM1	4.8312	2	4.09
FLRT3	1.9775	4.0462	1.03289	Up	0.767	0.698	chr.20		fibronectin leucine rich transmembrane protein 3	2	4	318071	FLRT3	7.7298	2	4.09
GRM5-AS1	1.9775	4.0462	1.03289	Up	0.767	0.698	chr.11		GRM5 antisense RNA 1	2	4	189978	GRM5-AS1	3.8649	2	4.09
HIST1H2AJ	1.9775	4.0462	1.03289	Up	0.767	0.698	chr. 6		histone cluster 1, H2aj	2	4	106973	HIST1H2AJ	0.9662	2	4.09
HRK	1.9775	4.0462	1.03289	Up	0.767	0.698	chr.12		harakiri, BCL2 interacting protein	2	4	212790	HRK	11.5948	2	4.09
IL10	1.9775	4.0462	1.03289	Up	0.767	0.698	chr. 1		interleukin 10	2	4	25948	IL10	1.9325	2	4.09
IL10RA	1.9775	4.0462	1.03289	Up	0.767	0.698	chr.11		interleukin 10 receptor, alpha	2	4	192918	IL10RA	0.9662	2	4.09
KLHL31	1.9775	4.0462	1.03289	Up	0.767	0.698	chr. 6		kelch-like family member 31	2	4	112516	KLHL31	3.8649	2	4.09
KRTAP5-9	1.9775	4.0462	1.03289	Up	0.767	0.698	chr.11		keratin associated protein 5-9	2	4	187299	KRTAP5-9	7.7298	2	4.09
LUZP2	1.9775	4.0462	1.03289	Up	0.767	0.698	chr.11		leucine zipper protein 2	2	4	178546	LUZP2	4.8312	2	4.09
MUC20	1.9775	4.0462	1.03289	Up	0.767	0.698	chr. 3		mucin 20, cell surface associated	2	4	73813	MUC20	0.9662	2	4.09
PCP2	1.9775	4.0462	1.03289	Up	0.767	0.698	chr.19		Purkinje cell protein 2	2	4	297000	PCP2	3.8649	2	4.09
RASD2	1.9775	4.0462	1.03289	Up	0.767	0.698	chr.22		RASD family, member 2	2	4	333064	RASD2	1.9325	2	4.09
RBAK-RBAKDN	1.9775	4.0462	1.03289	Up	0.767	0.698	chr. 7		RBAK-RBAKDN readthrough	2	4	120931	RBAK-RBAKDN	2.8987	2	4.09
RPL7AP7	1.9775	4.0462	1.03289	Up	0.767	0.698	chr. 6			2	4	107532	RPL7AP7	2.8987	2	4.09
SCIMP	1.9775	4.0462	1.03289	Up	0.767	0.698	chr.17		SLP adaptor and CSK interacting membrane protein	2	4	266729	SCIMP	4.8312	2	4.09
TMEM178B	1.9775	4.0462	1.03289	Up	0.767	0.698	chr. 7		transmembrane protein 178B	2	4	134541	TMEM178B	3.8649	2	4.09
TMEM179	1.9775	4.0462	1.03289	Up	0.767	0.698	chr.14		transmembrane protein 179	2	4	233906	TMEM179	0.9662	2	4.09
TSACC	1.9775	4.0462	1.03289	Up	0.767	0.698	chr. 1		TSSK6 activating co-chaperone	2	4	20123	TSACC	4.8312	2	4.09
ZFP42	1.9775	4.0462	1.03289	Up	0.767	0.698	chr. 4		ZFP42 zinc finger protein	2	4	88268	ZFP42	4.8312	2	4.09
TM7SF2	281.786	574.553	1.02784	Up	0.038	0.002	chr.11		transmembrane 7 superfamily member 2	285	568	184792	TM7SF2	416.445	285	580.784
TECR	762.306	1548.66	1.02258	Up	0.018	0.002	chr.19		trans-2,3-enoyl-CoA reductase	771	1531	300286	TECR	1083.14	771	1565.46
EML6	59.3234	120.373	1.02084	Up	0.178	0.01	chr. 2	R	echinoderm microtubule associated protein like 6	60	119	35201	EML6	77.2984	60	121.678
KCNN4	49.4362	100.142	1.01841	Up	0.209	0.012	chr.19		potassium intermediate/small conductance calcium- activated channel, subfamily N, member 4	50	99	308711	KCNN4	53.1427	50	101.228
KRT19	849.314	1717.59	1.01602	Up	0.018	0.002	chr.17		keratin 19	859	1698	275620	KRT19	1330.5	859	1736.22
ACSS2	901.716	1821.78	1.0146	Up	0.017	0.002	chr.20		acyl-CoA synthetase short-chain family member 2	912	1801	319896	ACSS2	1229.04	912	1841.54
TBXAS1	75.143	151.731	1.0138	Up	0.146	0.007	chr. 7		thromboxane A synthase 1 (platelet)	76	150	134276	TBXAS1	114.015	76	153.376
KCNN3	88.9852	179.042	1.00866	Up	0.126	0.007	chr. 1	U	potassium intermediate/small conductance calcium- activated channel, subfamily N, member 3	90	177	19098	KCNN3	137.205	90	180.984
FAM171A2	298.595	597.818	1.00152	Up	0.039	0.003	chr.17		family with sequence similarity 171, member A2	302	591	277224	FAM171A2	339.147	302	604.302
F12	41.5264	82.946	0.998144	Up	0.251	0.017	chr. 5		coagulation factor XII (Hageman factor)	42	82	103379	F12	75.3659	42	83.8456
MYO1F	20.7632	41.473	0.998144	Up	0.392	0.065	chr.19		myosin IF	21	41	297458	MYO1F	32.8518	21	41.9228
EGR1	1450.46	2889.96	0.994541	Up	0.015	0.002	chr. 5	K	early growth response 1	1467	2857	98593	EGR1	1931.49	1467	2921.3
ALDOC	351.986	698.972	0.989717	Up	0.036	0.003	chr.17		aldolase C, fructose-bisphosphate	356	691	271860	ALDOC	528.528	356	706.553
TNFSF9	15.8196	31.3576	0.987102	Up	0.454	0.099	chr.19		tumor necrosis factor (ligand) superfamily, member 9	16	31	296657	TNFSF9	23.1895	16	31.6977
PHEX	106.782	211.411	0.98538	Up	0.113	0.007	chr.X		phosphate regulating endopeptidase homolog, X- linked	108	209	337800	PHEX	169.09	108	213.704
NHLRC4	14.8309	29.3346	0.983997	Up	0.469	0.11	chr.16		NHL repeat containing 4	15	29	248036	NHLRC4	36.7167	15	29.6527
THEM6	438.005	864.864	0.981526	Up	0.031	0.003	chr. 8		thioesterase superfamily member 6	443	855	149135	THEM6	613.556	443	874.244
SLC6A6	1297.21	2560.2	0.980848	Up	0.017	0.002	chr. 3		solute carrier family 6 (neurotransmitter transporter), member 6	1312	2531	55756	SLC6A6	1963.38	1312	2587.97
SEMA6A	137.433	271.092	0.980057	Up	0.089	0.005	chr. 5	S	sema domain, transmembrane domain (TM), and cytoplasmic domain, (semaphorin) 6A	139	268	96434	SEMA6A	189.381	139	274.032
HSD11B1L	143.365	282.219	0.97712	Up	0.087	0.005	chr.19		hydroxysteroid (11-beta) dehydrogenase 1-like	145	279	296154	HSD11B1L	204.841	145	285.28
ALDH3A1	12.8534	25.2884	0.976326	Up	0.501	0.136	chr.17		aldehyde dehydrogenase 3 family, member A1	13	25	270925	ALDH3A1	12.561	13	25.5627
SPIN2A	25.7068	50.5768	0.976326	Up	0.359	0.046	chr.X		spindlin family, member 2A	26	50	340748	SPIN2A	56.0413	26	51.1254
RGPD5	739.565	1453.58	0.974859	Up	0.023	0.003	chr. 2	U	RANBP2-like and GRIP domain containing 5	748	1437	41006	RGPD5	1201.99	748	1469.34
HRCT1	11.8647	23.2653	0.971504	Up	0.519	0.153	chr. 9		histidine rich carboxyl terminus 1	12	23	153205	HRCT1	17.3921	12	23.5177
HES6	46.47	91.0383	0.970174	Up	0.244	0.019	chr. 2		hes family bHLH transcription factor 6	47	90	53166	HES6	59.9063	47	92.0257
PCYT2	566.539	1108.64	0.968549	Up	0.027	0.003	chr.17		phosphate cytidylyltransferase 2, ethanolamine	573	1096	286217	PCYT2	764.288	573	1120.67
MYEOV	54.3798	106.211	0.965795	Up	0.217	0.016	chr.11		myeloma overexpressed	55	105	186956	MYEOV	95.6568	55	107.363
NXPH4	10.876	21.2423	0.965792	Up	0.539	0.174	chr.12		neurexophilin 4	11	21	206030	NXPH4	12.561	11	21.4727
PPM1H	10.876	21.2423	0.965792	Up	0.539	0.174	chr.12		protein phosphatase, Mg2+/Mn2+ dependent, 1H	11	21	206891	PPM1H	18.3584	11	21.4727
ANKRD23	31.6392	61.7037	0.963644	Up	0.322	0.037	chr. 2		ankyrin repeat domain 23	32	61	39636	ANKRD23	40.5817	32	62.373
RIN1	252.125	491.607	0.963368	Up	0.053	0.004	chr.11		Ras and Rab interactor 1	255	486	185760	RIN1	326.586	255	496.939
LDHD	20.7632	40.4615	0.962521	Up	0.411	0.077	chr.16		lactate dehydrogenase D	21	40	262356	LDHD	22.2233	21	40.9003
CTD-2323K18.1	9.8872	19.2192	0.958914	Up	0.56	0.199	chr.15		processed_transcript	10	19	243893	CTD-2323K18.1	6.7636	10	19.4277
FBXO24	9.8872	19.2192	0.958914	Up	0.56	0.199	chr. 7		F-box protein 24	10	19	130277	FBXO24	13.5272	10	19.4277
GABRR2	9.8872	19.2192	0.958914	Up	0.56	0.199	chr. 6		gamma-aminobutyric acid (GABA) A receptor, rho 2	10	19	114354	GABRR2	12.561	10	19.4277
TMEM143	83.0528	160.834	0.953474	Up	0.156	0.011	chr.19		transmembrane protein 143	84	159	310747	TMEM143	111.117	84	162.579
PRRT2	221.474	428.891	0.953474	Up	0.062	0.005	chr.16		proline-rich transmembrane protein 2	224	424	255116	PRRT2	318.856	224	433.543
MAP1A	100.85	195.226	0.952941	Up	0.131	0.01	chr.15		microtubule-associated protein 1A	102	193	238333	MAP1A	139.137	102	197.344
SH3TC2	143.365	277.161	0.951031	Up	0.094	0.007	chr. 5		SH3 domain and tetratricopeptide repeats 2	145	274	100483	SH3TC2	193.246	145	280.167
RAB20	26.6955	51.5884	0.95045	Up	0.365	0.05	chr.13		RAB20, member RAS oncogene family	27	51	220757	RAB20	40.5817	27	52.1479
ADAP2	17.797	34.3922	0.950447	Up	0.449	0.099	chr.17		ArfGAP with dual PH domains 2	18	34	272782	ADAP2	26.0882	18	34.7653
FAM87B	8.8985	17.1961	0.950447	Up	0.583	0.229	chr. 1		family with sequence similarity 87, member B	9	17	184	FAM87B	4.8312	9	17.3826
KCNH3	8.8985	17.1961	0.950447	Up	0.583	0.229	chr.12		potassium voltage-gated channel, subfamily H (eag- related), member 3	9	17	202623	KCNH3	26.0882	9	17.3826
RPL9P29	8.8985	17.1961	0.950447	Up	0.583	0.229	chr.17			9	17	285101	RPL9P29	15.4597	9	17.3826
SSC4D	8.8985	17.1961	0.950447	Up	0.583	0.229	chr. 7		scavenger receptor cysteine rich family, 4 domains	9	17	127572	SSC4D	15.4597	9	17.3826
DRAXIN	35.5941	68.7845	0.950445	Up	0.306	0.035	chr. 1		dorsal inhibitory axon guidance protein	36	68	2545	DRAXIN	61.8387	36	69.5305
RTN4RL2	42.5151	81.9344	0.946494	Up	0.273	0.024	chr.11		reticulon 4 receptor-like 2	43	81	181690	RTN4RL2	56.0413	43	82.8231
SCARB1	2989.9	5755.64	0.944879	Up	0.015	0.003	chr.12		scavenger receptor class B, member 1	3024	5690	214644	SCARB1	4320.01	3024	5818.07
ANXA9	7.9098	15.1731	0.939803	Up	0.608	0.267	chr. 1		annexin A9	8	15	17785	ANXA9	18.3584	8	15.3376
EFCAB6	7.9098	15.1731	0.939803	Up	0.608	0.267	chr.22		EF-hand calcium binding domain 6	8	15	335246	EFCAB6	9.6623	8	15.3376
FAM228A	7.9098	15.1731	0.939803	Up	0.608	0.267	chr. 2		family with sequence similarity 228, member A	8	15	31918	FAM228A	13.5272	8	15.3376
SLC26A9	7.9098	15.1731	0.939803	Up	0.608	0.267	chr. 1	P	solute carrier family 26 (anion exchanger), member 9	8	15	25767	SLC26A9	6.7636	8	15.3376
EDNRB	94.9175	182.077	0.939799	Up	0.144	0.011	chr.13		endothelin receptor type B	96	180	219542	EDNRB	159.428	96	184.051
KIAA1875	31.6392	60.6922	0.939798	Up	0.336	0.043	chr. 8	R	KIAA1875	32	60	149955	KIAA1875	51.2102	32	61.3505
KHDC1	45.4813	86.9921	0.935611	Up	0.266	0.024	chr. 6		KH homology domain containing 1	46	86	113317	KHDC1	81.1633	46	87.9357
NHLRC1	22.7407	43.4961	0.935609	Up	0.407	0.077	chr. 6		NHL repeat containing E3 ubiquitin protein ligase 1	23	43	106076	NHLRC1	34.7843	23	43.9678
CMKLR1	29.6617	56.646	0.933373	Up	0.353	0.048	chr.12		chemokine-like receptor 1	30	56	211219	CMKLR1	32.8518	30	57.2604
EAF2	14.8309	28.323	0.933368	Up	0.495	0.134	chr. 3	K	ELL associated factor 2	15	28	65805	EAF2	22.2233	15	28.6302
WARS2-IT1	14.8309	28.323	0.933368	Up	0.495	0.134	chr. 1		WARS2 intronic transcript 1 (non-protein coding)	15	28	16133	WARS2-IT1	24.1558	15	28.6302
PPL	198.733	378.315	0.928751	Up	0.075	0.007	chr.16		periplakin	201	374	251117	PPL	305.329	201	382.418
G6PD	4869.46	9256.57	0.926714	Up	0.016	0.004	chr.X	G	glucose-6-phosphate dehydrogenase	4925	9151	347316	G6PD	6885.35	4925	9356.97
DHH	34.6053	65.7499	0.925996	Up	0.325	0.042	chr.12		desert hedgehog	35	65	202409	DHH	38.6492	35	66.463
SIK1	34.6053	65.7499	0.925996	Up	0.325	0.042	chr.21		salt-inducible kinase 1	35	65	327589	SIK1	59.9063	35	66.463
MIXL1	13.8421	26.2999	0.925994	Up	0.512	0.15	chr. 1		Mix paired-like homeobox	14	26	27724	MIXL1	21.2571	14	26.5852
TMEM52	13.8421	26.2999	0.925994	Up	0.512	0.15	chr. 1		transmembrane protein 52	14	26	982	TMEM52	11.5948	14	26.5852
DBP	41.5264	78.8998	0.925993	Up	0.288	0.028	chr.19		D site of albumin promoter (albumin D-box) binding protein	42	78	310908	DBP	49.2777	42	79.7556
XKRX	20.7632	39.4499	0.925993	Up	0.431	0.091	chr.X		XK, Kell blood group complex subunit-related, X- linked	21	39	342587	XKRX	25.122	21	39.8778
BIK	6.9211	13.15	0.92599	Up	0.636	0.315	chr.22		BCL2-interacting killer (apoptosis-inducing)	7	13	335182	BIK	3.8649	7	13.2926
FAM106A	6.9211	13.15	0.92599	Up	0.636	0.315	chr.17		family with sequence similarity 106, member A	7	13	270385	FAM106A	15.4597	7	13.2926
ICAM4	6.9211	13.15	0.92599	Up	0.636	0.315	chr.19		intercellular adhesion molecule 4 (Landsteiner- Wiener blood group)	7	13	298113	ICAM4	11.5948	7	13.2926
NOG	6.9211	13.15	0.92599	Up	0.636	0.315	chr.17		noggin	7	13	279989	NOG	7.7298	7	13.2926
NTN5	6.9211	13.15	0.92599	Up	0.636	0.315	chr.19		netrin 5	7	13	310930	NTN5	7.7298	7	13.2926
TMPRSS5	6.9211	13.15	0.92599	Up	0.636	0.315	chr.11		transmembrane protease, serine 5	7	13	192268	TMPRSS5	6.7636	7	13.2926
TKT	14926.8	28358.4	0.925876	Up	0.014	0.004	chr. 3	G	transketolase	15097	28035	61586	TKT	21535.3	15097	28666
VWA1	74.1543	140.604	0.923031	Up	0.187	0.015	chr. 1		von Willebrand factor A domain containing 1	75	139	717	VWA1	56.0413	75	142.129
SVOP	12.8534	24.2769	0.917434	Up	0.531	0.169	chr.12		SV2 related protein homolog (rat)	13	24	211387	SVOP	16.4259	13	24.5402
TESK2	70.1994	132.511	0.916585	Up	0.199	0.018	chr. 1		testis-specific kinase 2	71	131	9190	TESK2	98.5555	71	133.948
AK5	233.339	440.018	0.915137	Up	0.068	0.007	chr. 1	F	adenylate kinase 5	236	435	12263	AK5	413.546	236	444.791
CKB	37.5715	70.8075	0.914263	Up	0.315	0.041	chr.14		creatine kinase, brain	38	70	233616	CKB	44.4466	38	71.5756
SCOC-AS1	18.7858	35.4038	0.914262	Up	0.458	0.109	chr. 4		SCOC antisense RNA 1	19	35	84923	SCOC-AS1	28.0207	19	35.7878
MUC1	43.5039	81.9344	0.913325	Up	0.286	0.029	chr. 1		mucin 1, cell surface associated	44	81	19361	MUC1	74.3997	44	82.8231
ABCG4	72.1768	135.546	0.909174	Up	0.198	0.019	chr.11	V	ATP-binding cassette, sub-family G (WHITE), member 4	73	134	193560	ABCG4	110.15	73	137.016
RNF208	131.5	246.815	0.908363	Up	0.117	0.01	chr. 9		ring finger protein 208	133	244	161829	RNF208	181.651	133	249.492
SFRP1	173.027	324.703	0.908127	Up	0.091	0.009	chr. 8	O	secreted frizzled-related protein 1	175	321	141315	SFRP1	270.544	175	328.225
CDKL2	5.9323	11.1269	0.907388	Up	0.667	0.377	chr. 4	T	cyclin-dependent kinase-like 2 (CDC2-related kinase)	6	11	80455	CDKL2	17.3921	6	11.2476
MADCAM1	5.9323	11.1269	0.907388	Up	0.667	0.377	chr.19		mucosal vascular addressin cell adhesion molecule 1	6	11	293726	MADCAM1	4.8312	6	11.2476
SMIM2-AS1	5.9323	11.1269	0.907388	Up	0.667	0.377	chr.13		SMIM2 antisense RNA 1	6	11	217758	SMIM2-AS1	12.561	6	11.2476
TMED6	5.9323	11.1269	0.907388	Up	0.667	0.377	chr.16		transmembrane emp24 protein transport domain containing 6	6	11	261147	TMED6	10.6285	6	11.2476
ADCY10P1	11.8647	22.2538	0.907376	Up	0.551	0.191	chr. 6		processed_transcript	12	22	110916	ADCY10P1	12.561	12	22.4952
CCDC103	11.8647	22.2538	0.907376	Up	0.551	0.191	chr.17	S	coiled-coil domain containing 103	12	22	277406	CCDC103	23.1895	12	22.4952
CD36	11.8647	22.2538	0.907376	Up	0.551	0.191	chr. 7		CD36 molecule (thrombospondin receptor)	12	22	127921	CD36	22.2233	12	22.4952
IDH1-AS1	11.8647	22.2538	0.907376	Up	0.551	0.191	chr. 2		IDH1 antisense RNA 1	12	22	49391	IDH1-AS1	17.3921	12	22.4952
NAT8L	11.8647	22.2538	0.907376	Up	0.551	0.191	chr. 4		N-acetyltransferase 8-like (GCN5-related, putative)	12	22	75206	NAT8L	16.4259	12	22.4952
ABCC3	292.662	548.253	0.905604	Up	0.058	0.007	chr.17		ATP-binding cassette, sub-family C (CFTR/MRP), member 3	296	542	279534	ABCC3	489.879	296	554.199
MVK	256.079	479.468	0.904843	Up	0.065	0.007	chr.12		mevalonate kinase	259	474	211570	MVK	313.058	259	484.669
STARD5	38.5602	71.8191	0.897255	Up	0.32	0.044	chr.15		StAR-related lipid transfer (START) domain containing 5	39	71	244998	STARD5	37.683	39	72.5981
GCAT	340.121	633.222	0.896663	Up	0.053	0.007	chr.22		glycine C-acetyltransferase	344	626	333700	GCAT	501.473	344	640.09
TRIM16L	404.388	752.583	0.89611	Up	0.046	0.007	chr.17		tripartite motif containing 16-like	409	744	270444	TRIM16L	717.909	409	760.746
TCF15	103.816	193.203	0.896092	Up	0.15	0.015	chr.20		transcription factor 15 (basic helix-loop-helix)	105	191	316756	TCF15	124.644	105	195.299
HOXC4	21.7519	40.4615	0.895408	Up	0.438	0.099	chr.12		homeobox C4	22	40	204442	HOXC4	28.9869	22	40.9003
TBX6	32.6279	60.6922	0.895405	Up	0.355	0.053	chr.16	K	T-box 6	33	60	255425	TBX6	48.3115	33	61.3505
EEPD1	10.876	20.2307	0.895398	Up	0.573	0.218	chr. 7		endonuclease/exonuclease/phosphatase family domain containing 1	11	20	123797	EEPD1	15.4597	11	20.4502
NPR1	1222.06	2272.92	0.89523	Up	0.025	0.005	chr. 1	T	natriuretic peptide receptor 1	1236	2247	18693	NPR1	1616.5	1236	2297.58
MREG	74.1543	137.569	0.891552	Up	0.202	0.019	chr. 2	S	melanoregulin	75	136	49878	MREG	136.238	75	139.061
CORO6	420.208	778.883	0.890304	Up	0.046	0.007	chr.17		coronin 6	425	770	272456	CORO6	492.777	425	787.331
FAM3D	20.7632	38.4384	0.888519	Up	0.452	0.108	chr. 3	U	family with sequence similarity 3, member D	21	38	62188	FAM3D	28.0207	21	38.8553
KRT15	46.47	85.9806	0.887712	Up	0.288	0.032	chr.17		keratin 15	47	85	275602	KRT15	92.7581	47	86.9132
ANKRD33	72.1768	133.523	0.887479	Up	0.209	0.022	chr.12		ankyrin repeat domain 33	73	132	203463	ANKRD33	111.117	73	134.971
NOS3	2635.94	4872.57	0.886367	Up	0.021	0.006	chr. 7		nitric oxide synthase 3 (endothelial cell)	2666	4817	135899	NOS3	3490.02	2666	4925.42
ALDH3B1	30.6504	56.646	0.886068	Up	0.373	0.06	chr.11		aldehyde dehydrogenase 3 family, member B1	31	56	186640	ALDH3B1	20.2908	31	57.2604
S1PR3	573.46	1059.08	0.885045	Up	0.038	0.007	chr. 9		sphingosine-1-phosphate receptor 3	580	1047	155709	S1PR3	902.459	580	1070.57
GPR162	419.219	773.825	0.884304	Up	0.047	0.007	chr.12		G protein-coupled receptor 162	424	765	196928	GPR162	629.016	424	782.218
MYO5B	50.4249	93.0613	0.884045	Up	0.274	0.03	chr.18		myosin VB	51	92	291268	MYO5B	79.2309	51	94.0707
LAYN	65.2558	120.373	0.883331	Up	0.228	0.024	chr.11		layilin	66	119	191773	LAYN	75.3659	66	121.678
HMCN2	9.8872	18.2077	0.880915	Up	0.597	0.251	chr. 9		hemicentin 2	10	18	160210	HMCN2	9.6623	10	18.4051
DND1	4.9436	9.1038	0.880907	Up	0.703	0.46	chr. 5	R	DND microRNA-mediated repression inhibitor 1	5	9	99301	DND1	10.6285	5	9.2026
FOXA3	4.9436	9.1038	0.880907	Up	0.703	0.46	chr.19		forkhead box A3	5	9	309824	FOXA3	10.6285	5	9.2026
GAS8-AS1	4.9436	9.1038	0.880907	Up	0.703	0.46	chr.16		GAS8 antisense RNA 1	5	9	264950	GAS8-AS1	8.6961	5	9.2026
HNRNPA3P12	4.9436	9.1038	0.880907	Up	0.703	0.46	chr. 1			5	9	10557	HNRNPA3P12	8.6961	5	9.2026
MMP23B	4.9436	9.1038	0.880907	Up	0.703	0.46	chr. 1		matrix metallopeptidase 23B	5	9	829	MMP23B	11.5948	5	9.2026
PCDHB11	4.9436	9.1038	0.880907	Up	0.703	0.46	chr. 5		protocadherin beta 11	5	9	99569	PCDHB11	2.8987	5	9.2026
PPM1E	4.9436	9.1038	0.880907	Up	0.703	0.46	chr.17		protein phosphatase, Mg2+/Mn2+ dependent, 1E	5	9	280506	PPM1E	10.6285	5	9.2026
TFAP2A	4.9436	9.1038	0.880907	Up	0.703	0.46	chr. 6		transcription factor AP-2 alpha (activating enhancer binding protein 2 alpha)	5	9	105420	TFAP2A	6.7636	5	9.2026
TOB1-AS1	4.9436	9.1038	0.880907	Up	0.703	0.46	chr.17		TOB1 antisense RNA 1	5	9	279639	TOB1-AS1	4.8312	5	9.2026
PITPNM3	59.3234	109.246	0.880906	Up	0.246	0.027	chr.17		PITPNM family member 3	60	108	266976	PITPNM3	85.9945	60	110.431
EBF3	14.8309	27.3115	0.880902	Up	0.523	0.164	chr.10		early B-cell factor 3	15	27	173187	EBF3	21.2571	15	27.6077
SEC16B	97.8837	180.054	0.879285	Up	0.166	0.017	chr. 1	U	SEC16 homolog B (S. cerevisiae)	99	178	23231	SEC16B	139.137	99	182.006
CLDN10	82.0641	150.719	0.877037	Up	0.193	0.02	chr.13		claudin 10	83	149	219914	CLDN10	111.117	83	152.354
TMEM163	77.1205	141.615	0.876789	Up	0.203	0.021	chr. 2	S	transmembrane protein 163	78	140	43190	TMEM163	108.218	78	143.151
PARD6G	33.6166	61.7037	0.876183	Up	0.36	0.057	chr.18		par-6 family cell polarity regulator gamma	34	61	293548	PARD6G	28.0207	34	62.373
EPHB6	129.523	237.711	0.876003	Up	0.132	0.013	chr. 7		EPH receptor B6	131	235	134966	EPHB6	186.482	131	240.289
DLL3	18.7858	34.3922	0.872439	Up	0.481	0.13	chr.19		delta-like 3 (Drosophila)	19	34	306852	DLL3	44.4466	19	34.7653
TLE6	88.9852	162.857	0.871972	Up	0.183	0.02	chr.19		transducin-like enhancer of split 6	90	161	295188	TLE6	126.576	90	164.624
MSMP	1070.79	1959.35	0.871699	Up	0.029	0.007	chr. 9		microseminoprotein, prostate associated	1083	1937	153122	MSMP	1495.72	1083	1980.6
PPP1R32	51.4136	94.0729	0.871629	Up	0.278	0.032	chr.11		protein phosphatase 1, regulatory subunit 32	52	93	182948	PPP1R32	68.6023	52	95.0932
SREBF2	5463.69	9996	0.871476	Up	0.02	0.006	chr.22		sterol regulatory element binding transcription factor 2	5526	9882	334849	SREBF2	7882.5	5526	10104.4
SLC25A10	65.2558	119.361	0.871157	Up	0.235	0.027	chr.17		solute carrier family 25 (mitochondrial carrier; dicarboxylate transporter), member 10	66	118	286030	SLC25A10	77.2984	66	120.656
SLC7A11-AS1	46.47	84.9691	0.870639	Up	0.298	0.036	chr. 4		SLC7A11 antisense RNA 1	47	84	84719	SLC7A11-AS1	47.3453	47	85.8907
CAPS2	13.8421	25.2884	0.869413	Up	0.542	0.184	chr.12		calcyphosine 2	14	25	208225	CAPS2	22.2233	14	25.5627
FUT2	13.8421	25.2884	0.869413	Up	0.542	0.184	chr.19	O	fucosyltransferase 2 (secretor status included)	14	25	310936	FUT2	20.2908	14	25.5627
LRRIQ1	13.8421	25.2884	0.869413	Up	0.542	0.184	chr.12		leucine-rich repeats and IQ motif containing 1	14	25	208900	LRRIQ1	23.1895	14	25.5627
NDUFB2-AS1	13.8421	25.2884	0.869413	Up	0.542	0.184	chr. 7		NDUFB2 antisense RNA 1	14	25	134504	NDUFB2-AS1	8.6961	14	25.5627
SLC16A11	55.3685	101.154	0.86941	Up	0.265	0.031	chr.17		solute carrier family 16, member 11	56	100	267223	SLC16A11	65.7036	56	102.251
CPLX1	95.9062	174.996	0.867624	Up	0.175	0.019	chr. 4		complexin 1	97	173	74719	CPLX1	126.576	97	176.894
REEP2	277.831	506.78	0.867149	Up	0.07	0.01	chr. 5	U	receptor accessory protein 2	281	501	98573	REEP2	397.12	281	512.276
HIF3A	467.666	850.702	0.863174	Up	0.048	0.009	chr.19		hypoxia inducible factor 3, alpha subunit	473	841	309920	HIF3A	586.502	473	859.929
FAM74A7	8.8985	16.1846	0.862988	Up	0.623	0.292	chr. 9		family with sequence similarity 74, member A7	9	16	153889	FAM74A7	12.561	9	16.3601
GCK	17.797	32.3692	0.862988	Up	0.497	0.143	chr. 7		glucokinase (hexokinase 4)	18	32	124637	GCK	32.8518	18	32.7203
IGDCC4	8.8985	16.1846	0.862988	Up	0.623	0.292	chr.15		immunoglobulin superfamily, DCC subclass, member 4	9	16	241630	IGDCC4	13.5272	9	16.3601
KCNIP3	8.8985	16.1846	0.862988	Up	0.623	0.292	chr. 2	DTZ	Kv channel interacting protein 3, calsenilin	9	16	39328	KCNIP3	13.5272	9	16.3601
MED14OS	8.8985	16.1846	0.862988	Up	0.623	0.292	chr.X		MED14 opposite strand	9	16	338615	MED14OS	9.6623	9	16.3601
PANO	17.797	32.3692	0.862988	Up	0.497	0.143	chr.11		Homo sapiens proapoptotic nucleolar protein (PANO), mRNA.	18	32	174273	PANO	30.9194	18	32.7203
RGS5	26.6955	48.5537	0.862985	Up	0.415	0.078	chr. 1		regulator of G-protein signaling 5	27	48	21928	RGS5	16844.3	10716	19139.3
RGS5	26.6955	48.5537	0.862985	Up	0.415	0.078	chr. 1		regulator of G-protein signaling 5	27	48	21928	RGS5	39.6154	27	49.0804
ZFP41	26.6955	48.5537	0.862985	Up	0.415	0.078	chr. 8		ZFP41 zinc finger protein	27	48	149277	ZFP41	483.115	490	490.804
ZFP41	26.6955	48.5537	0.862985	Up	0.415	0.078	chr. 8		ZFP41 zinc finger protein	27	48	149277	ZFP41	42.5141	27	49.0804
CERS1	201.7	366.176	0.860329	Up	0.094	0.012	chr.19		ceramide synthase 1	204	362	302195	CERS1	279.24	204	370.148
RND2	52.4024	95.0844	0.859576	Up	0.281	0.034	chr.17		Rho family GTPase 2	53	94	276602	RND2	66.6699	53	96.1157
GPR3	56.3573	102.165	0.858229	Up	0.268	0.033	chr. 1		G protein-coupled receptor 3	57	101	5559	GPR3	63.7712	57	103.273
FIGNL2	34.6053	62.7153	0.857824	Up	0.365	0.061	chr.12		fidgetin-like 2	35	62	203457	FIGNL2	34.7843	35	63.3955
IFITM10	34.6053	62.7153	0.857824	Up	0.365	0.061	chr.11		interferon induced transmembrane protein 10	35	62	174638	IFITM10	41.5479	35	63.3955
MPZ	120.624	218.492	0.857059	Up	0.148	0.018	chr. 1	U	myelin protein zero	122	216	21556	MPZ	180.685	122	220.862
ECSIT	407.354	737.41	0.856183	Up	0.054	0.01	chr.19		ECSIT signalling integrator	412	729	298915	ECSIT	592.299	412	745.408
FXYD6	59.3234	107.223	0.85394	Up	0.261	0.032	chr.11		FXYD domain containing ion transport regulator 6	60	106	192863	FXYD6	94.6905	60	108.386
AK7	16.8083	30.3461	0.852337	Up	0.514	0.159	chr.14		adenylate kinase 7	17	30	232290	AK7	26.0882	17	30.6752
FKSG52	16.8083	30.3461	0.852337	Up	0.514	0.159	chr. 5			17	30	92208	FKSG52	27.0544	17	30.6752
KIF19	16.8083	30.3461	0.852337	Up	0.514	0.159	chr.17		kinesin family member 19	17	30	283001	KIF19	14.4935	17	30.6752
SULT1A2	16.8083	30.3461	0.852337	Up	0.514	0.159	chr.16		sulfotransferase family, cytosolic, 1A, phenol- preferring, member 2	17	30	254594	SULT1A2	18.3584	17	30.6752
CDT1	205.655	371.234	0.852105	Up	0.095	0.013	chr.16		chromatin licensing and DNA replication factor 1	208	367	264248	CDT1	302.43	208	375.26
SPTLC3	37.5715	67.7729	0.85107	Up	0.352	0.059	chr.20		serine palmitoyltransferase, long chain base subunit 3	38	67	317961	SPTLC3	39.6154	38	68.508
NAB2	496.339	895.21	0.850899	Up	0.048	0.009	chr.12		NGFI-A binding protein 2 (EGR1 binding protein 2)	502	885	205954	NAB2	639.644	502	904.919
AGAP7P	20.7632	37.4268	0.850043	Up	0.474	0.128	chr.10			21	37	165771	AGAP7P	30.9194	21	37.8328
SLC29A4	181.925	327.738	0.849197	Up	0.107	0.014	chr. 7	U	solute carrier family 29 (equilibrative nucleoside transporter), member 4	184	324	120975	SLC29A4	258.95	184	331.293
TUBA4A	222.463	400.568	0.848484	Up	0.09	0.013	chr. 2	Z	tubulin, alpha 4a	225	396	50855	TUBA4A	349.775	225	404.913
TMOD1	82.0641	147.684	0.847693	Up	0.209	0.025	chr. 9		tropomodulin 1	83	146	156649	TMOD1	123.677	83	149.286
SPINT1	508.204	914.429	0.847463	Up	0.048	0.01	chr.15		serine peptidase inhibitor, Kunitz type 1	514	904	237492	SPINT1	684.091	514	924.347
CARNS1	28.673	51.5884	0.847354	Up	0.41	0.079	chr.11		carnosine synthase 1	29	51	186347	CARNS1	42.5141	29	52.1479
QPCTL	440.971	793.044	0.846719	Up	0.053	0.01	chr.19		glutaminyl-peptide cyclotransferase-like	446	784	309692	QPCTL	570.076	446	801.646
FBLN2	125.568	225.573	0.845124	Up	0.149	0.019	chr. 3	O	fibulin 2	127	223	55660	FBLN2	153.631	127	228.019
IMPA2	80.0866	143.638	0.842807	Up	0.215	0.026	chr.18		inositol(myo)-1(or 4)-monophosphatase 2	81	142	288329	IMPA2	122.711	81	145.196
ANKDD1B	3.9549	7.0808	0.840271	Up	0.746	0.574	chr. 5		ankyrin repeat and death domain containing 1B	4	7	93710	ANKDD1B	4.8312	4	7.1576
CCDC79	3.9549	7.0808	0.840271	Up	0.746	0.574	chr.16		coiled-coil domain containing 79	4	7	259655	CCDC79	3.8649	4	7.1576
CCIN	3.9549	7.0808	0.840271	Up	0.746	0.574	chr. 9	S	calicin	4	7	153250	CCIN	6.7636	4	7.1576
CCL16	3.9549	7.0808	0.840271	Up	0.746	0.574	chr.17		chemokine (C-C motif) ligand 16	4	7	273856	CCL16	8.6961	4	7.1576
DUX4	3.9549	7.0808	0.840271	Up	0.746	0.574	chr. 4	K	double homeobox 4	4	7	88461	DUX4	2.8987	4	7.1576
GPC5	3.9549	7.0808	0.840271	Up	0.746	0.574	chr.13		glypican 5	4	7	219823	GPC5	0.9662	4	7.1576
HMGN1P35	3.9549	7.0808	0.840271	Up	0.746	0.574	chr.X			4	7	341084	HMGN1P35	10.6285	4	7.1576
MASP1	3.9549	7.0808	0.840271	Up	0.746	0.574	chr. 3		mannan-binding lectin serine peptidase 1 (C4/C2 activating component of Ra-reactive factor)	4	7	73056	MASP1	5.7974	4	7.1576
NPFFR1	3.9549	7.0808	0.840271	Up	0.746	0.574	chr.10		neuropeptide FF receptor 1	4	7	167467	NPFFR1	8.6961	4	7.1576
RIMKLBP2	3.9549	7.0808	0.840271	Up	0.746	0.574	chr. 1			4	7	26987	RIMKLBP2	1.9325	4	7.1576
SBK3	3.9549	7.0808	0.840271	Up	0.746	0.574	chr.19		SH3 domain binding kinase family, member 3	4	7	315182	SBK3	5.7974	4	7.1576
SNX18P7	3.9549	7.0808	0.840271	Up	0.746	0.574	chr. 9			4	7	152460	SNX18P7	14.4935	4	7.1576
SOX30	3.9549	7.0808	0.840271	Up	0.746	0.574	chr. 5		SRY (sex determining region Y)-box 30	4	7	101658	SOX30	1.9325	4	7.1576
TMEM191A	3.9549	7.0808	0.840271	Up	0.746	0.574	chr.22		transmembrane protein 191A (pseudogene)	4	7	329696	TMEM191A	6.7636	4	7.1576
CYGB	11.8647	21.2423	0.840264	Up	0.585	0.237	chr.17		cytoglobin	12	21	284336	CYGB	17.3921	12	21.4727
ANKRD36BP2	7.9098	14.1615	0.840261	Up	0.652	0.343	chr. 2		processed_transcript	8	14	38876	ANKRD36BP2	6.7636	8	14.3151
ANKRD7	7.9098	14.1615	0.840261	Up	0.652	0.343	chr. 7	R	ankyrin repeat domain 7	8	14	132382	ANKRD7	7.7298	8	14.3151
ATP2A1	39.549	70.8075	0.840261	Up	0.349	0.059	chr.16		ATPase, Ca++ transporting, cardiac muscle, fast twitch 1	40	70	254769	ATP2A1	56.0413	40	71.5756
CACNA1A	15.8196	28.323	0.840261	Up	0.533	0.177	chr.19		calcium channel, voltage-dependent, P/Q type, alpha 1A subunit	16	28	299867	CACNA1A	21.2571	16	28.6302
KRT8P33	7.9098	14.1615	0.840261	Up	0.652	0.343	chr. 5			8	14	96854	KRT8P33	10.6285	8	14.3151
PLIN1	7.9098	14.1615	0.840261	Up	0.652	0.343	chr.15		perilipin 1	8	14	246114	PLIN1	14.4935	8	14.3151
SIM1	7.9098	14.1615	0.840261	Up	0.652	0.343	chr. 6		single-minded family bHLH transcription factor 1	8	14	114816	SIM1	6.7636	8	14.3151
TICAM2	23.7294	42.4845	0.840261	Up	0.453	0.115	chr. 5		toll-like receptor adaptor molecule 2	24	42	96320	TICAM2	64.7374	24	42.9453
SMAD6	212.576	380.338	0.839305	Up	0.097	0.015	chr.15		SMAD family member 6	215	376	241959	SMAD6	257.983	215	384.463
MMAB	499.305	893.187	0.839039	Up	0.051	0.01	chr.12		methylmalonic aciduria (cobalamin deficiency) cblB type	505	883	211549	MMAB	676.361	505	902.874
UCP2	246.192	440.018	0.837778	Up	0.086	0.013	chr.11		uncoupling protein 2 (mitochondrial, proton carrier)	249	435	188179	UCP2	316.923	249	444.791
RGS5	10595.2	18933.9	0.837568	Up	0.022	0.008	chr. 1		regulator of G-protein signaling 5	10716	18718	21905	RGS5	16844.3	10716	19139.3
RGS5	10595.2	18933.9	0.837568	Up	0.022	0.008	chr. 1		regulator of G-protein signaling 5	10716	18718	21905	RGS5	39.6154	27	49.0804
SPINK5	50.4249	90.0267	0.836217	Up	0.303	0.041	chr. 5		serine peptidase inhibitor, Kazal type 5	51	89	100369	SPINK5	63.7712	51	91.0032
LRP8	904.682	1611.38	0.832811	Up	0.037	0.01	chr. 1	U	low density lipoprotein receptor-related protein 8, apolipoprotein e receptor	915	1593	10428	LRP8	1250.3	915	1628.86
LMTK3	26.6955	47.5422	0.832612	Up	0.434	0.091	chr.19		lemur tyrosine kinase 3	27	47	310829	LMTK3	31.8856	27	48.0579
TGIF2-C20orf24	26.6955	47.5422	0.832612	Up	0.434	0.091	chr.20		TGIF2-C20orf24 readthrough	27	47	320522	TGIF2-C20orf24	25.122	27	48.0579
INO80B-WBP1	326.279	580.622	0.831493	Up	0.071	0.012	chr. 2		INO80B-WBP1 readthrough (NMD candidate)	330	574	37557	INO80B-WBP1	483.115	330	586.919
PPM1J	101.839	181.065	0.830223	Up	0.185	0.024	chr. 1	T	protein phosphatase, Mg2+/Mn2+ dependent, 1J	103	179	15474	PPM1J	134.306	103	183.029
SZT2-AS1	37.5715	66.7614	0.829375	Up	0.366	0.066	chr. 1		SZT2 antisense RNA 1	38	66	8518	SZT2-AS1	47.3453	38	67.4855
SERPIND1	146.331	259.965	0.82908	Up	0.138	0.018	chr.22		serpin peptidase inhibitor, clade D (heparin cofactor), member 1	148	257	329732	SERPIND1	309.194	148	262.784
SLC35E4	712.87	1264.42	0.826766	Up	0.043	0.011	chr.22		solute carrier family 35, member E4	721	1250	332275	SLC35E4	904.391	721	1278.13
ITGA9	14.8309	26.2999	0.826451	Up	0.552	0.199	chr. 3		integrin, alpha 9	15	26	57536	ITGA9	13.5272	15	26.5852
DNM3	25.7068	45.5191	0.824322	Up	0.446	0.113	chr. 1		dynamin 3	26	45	22813	DNM3	35.7505	26	46.0129
MAMSTR	25.7068	45.5191	0.824322	Up	0.446	0.113	chr.19		MEF2 activating motif and SAP domain containing transcriptional regulator	26	45	310944	MAMSTR	38.6492	26	46.0129
LHB	10.876	19.2192	0.8214	Up	0.61	0.272	chr.19		luteinizing hormone beta polypeptide	11	19	311151	LHB	11.5948	11	19.4277
NANOS3	10.876	19.2192	0.8214	Up	0.61	0.272	chr.19		nanos homolog 3 (Drosophila)	11	19	299961	NANOS3	20.2908	11	19.4277
FAM115B	137.433	242.769	0.820858	Up	0.149	0.02	chr. 7		family with sequence similarity 115, member B (pseudogene)	139	240	135188	FAM115B	216.435	139	245.402
SLC9A9	61.3009	108.234	0.820179	Up	0.275	0.039	chr. 3		solute carrier family 9, subfamily A (NHE9, cation proton antiporter 9), member 9	62	107	68818	SLC9A9	94.6905	62	109.408
HSPA1A	394.501	695.937	0.818928	Up	0.065	0.013	chr. 6	O	heat shock 70kDa protein 1A	399	688	108878	HSPA1A	395.188	399	703.485
SARS2	426.14	751.572	0.818583	Up	0.061	0.013	chr.19		seryl-tRNA synthetase 2, mitochondrial	431	743	306517	SARS2	545.92	431	759.723
GRIN3B	24.7181	43.4961	0.815318	Up	0.46	0.123	chr.19		glutamate receptor, ionotropic, N-methyl-D- aspartate 3B	25	43	294046	GRIN3B	34.7843	25	43.9678
PRR7	175.993	309.53	0.814563	Up	0.124	0.019	chr. 5		proline rich 7 (synaptic)	178	306	103414	PRR7	217.402	178	312.887
CDHR3	13.8421	24.2769	0.810521	Up	0.573	0.224	chr. 7		cadherin-related family member 3	14	24	131364	CDHR3	17.3921	14	24.5402
KCNQ1	13.8421	24.2769	0.810521	Up	0.573	0.224	chr.11		potassium voltage-gated channel, KQT-like subfamily, member 1	14	24	174986	KCNQ1	24.1558	14	24.5402
SLC12A8	13.8421	24.2769	0.810521	Up	0.573	0.224	chr. 3	E	solute carrier family 12, member 8	14	24	66291	SLC12A8	24.1558	14	24.5402
CEMP1	41.5264	72.8306	0.810516	Up	0.358	0.056	chr.16		cementum protein 1	42	72	249650	CEMP1	61.8387	42	73.6206
COLCA1	6.9211	12.1384	0.810505	Up	0.685	0.408	chr.11		colorectal cancer associated 1	7	12	191704	COLCA1	16.4259	7	12.2701
DCDC2B	6.9211	12.1384	0.810505	Up	0.685	0.408	chr. 1		doublecortin domain containing 2B	7	12	6428	DCDC2B	10.6285	7	12.2701
REM1	6.9211	12.1384	0.810505	Up	0.685	0.408	chr.20		RAS (RAD and GEM)-like GTP-binding 1	7	12	319235	REM1	6.7636	7	12.2701
S1PR2	6.9211	12.1384	0.810505	Up	0.685	0.408	chr.19		sphingosine-1-phosphate receptor 2	7	12	298072	S1PR2	6.7636	7	12.2701
NUDT8	92.94	162.857	0.809238	Up	0.21	0.03	chr.11		nudix (nucleoside diphosphate linked moiety X)-type motif 8	94	161	186551	NUDT8	137.205	94	164.624
LSS	1414.86	2478.26	0.808667	Up	0.034	0.012	chr.21		lanosterol synthase (2,3-oxidosqualene-lanosterol cyclase)	1431	2450	328281	LSS	1563.36	1431	2505.14
LOXL1	169.072	295.369	0.80488	Up	0.132	0.021	chr.15		lysyl oxidase-like 1	171	292	243025	LOXL1	241.558	171	298.572
B3GNT1	745.498	1296.79	0.798668	Up	0.047	0.014	chr.11		UDP-GlcNAc:betaGal beta-1,3-N- acetylglucosaminyltransferase 1	754	1282	185789	B3GNT1	882.168	754	1310.86
RASGRP4	9.8872	17.1961	0.798447	Up	0.636	0.315	chr.19	R	RAS guanyl releasing protein 4	10	17	306214	RASGRP4	7.7298	10	17.3826
S100A4	9.8872	17.1961	0.798447	Up	0.636	0.315	chr. 1		S100 calcium binding protein A4	10	17	18583	S100A4	17.3921	10	17.3826
TMEM200B	9.8872	17.1961	0.798447	Up	0.636	0.315	chr. 1		transmembrane protein 200B	10	17	5938	TMEM200B	12.561	10	17.3826
TTC34	9.8872	17.1961	0.798447	Up	0.636	0.315	chr. 1		tetratricopeptide repeat domain 34	10	17	1275	TTC34	8.6961	10	17.3826
ZNF341-AS1	9.8872	17.1961	0.798447	Up	0.636	0.315	chr.20		ZNF341 antisense RNA 1	10	17	319737	ZNF341-AS1	26.0882	10	17.3826
DNAH10OS	19.7745	34.3922	0.79844	Up	0.514	0.166	chr.12		dynein, axonemal, heavy chain 10 opposite strand	20	34	214521	DNAH10OS	27.0544	20	34.7653
ADAMTS4	4052.78	7042.32	0.797138	Up	0.029	0.012	chr. 1		ADAM metallopeptidase with thrombospondin type 1 motif, 4	4099	6962	21425	ADAMTS4	5204.11	4099	7118.7
DOC2A	42.5151	73.8422	0.79647	Up	0.362	0.06	chr.16		double C2-like domains, alpha	43	73	255304	DOC2A	61.8387	43	74.6431
CRACR2B	260.034	451.145	0.794889	Up	0.097	0.019	chr.11		calcium release activated channel regulator 2B	263	446	174320	CRACR2B	289.869	263	456.038
IGFLR1	22.7407	39.4499	0.794745	Up	0.489	0.146	chr.19		IGF-like family receptor 1	23	39	304932	IGFLR1	31.8856	23	39.8778
HTRA3	888.863	1540.57	0.793432	Up	0.045	0.014	chr. 4	O	HtrA serine peptidase 3	899	1523	76086	HTRA3	1045.46	899	1557.28
PRRX1	12.8534	22.2538	0.791902	Up	0.596	0.255	chr. 1	K	paired related homeobox 1	13	22	22656	PRRX1	23.1895	13	22.4952
COL17A1	95.9062	165.892	0.790548	Up	0.216	0.033	chr.10		collagen, type XVII, alpha 1	97	164	171338	COL17A1	162.327	97	167.691
NEURL1B	76.1317	131.5	0.78849	Up	0.256	0.041	chr. 5		neuralized E3 ubiquitin protein ligase 1B	77	130	102578	NEURL1B	82.1296	77	132.926
SLC22A23	168.083	290.311	0.788424	Up	0.14	0.024	chr. 6	U	solute carrier family 22, member 23	170	287	104934	SLC22A23	244.456	170	293.46
EXPH5	15.8196	27.3115	0.787795	Up	0.562	0.214	chr.11		exophilin 5	16	27	191567	EXPH5	9.6623	16	27.6077
SPDYE1	15.8196	27.3115	0.787795	Up	0.562	0.214	chr. 7		speedy/RINGO cell cycle regulator family member E1	16	27	124472	SPDYE1	27.0544	16	27.6077
ADAM22	34.6053	59.6806	0.786269	Up	0.41	0.089	chr. 7		ADAM metallopeptidase domain 22	35	59	128361	ADAM22	34.7843	35	60.328
RDH5	18.7858	32.3692	0.784979	Up	0.532	0.183	chr.12		retinol dehydrogenase 5 (11-cis/9-cis)	19	32	204940	RDH5	20.2908	19	32.7203
SRRM3	65.2558	112.281	0.782929	Up	0.287	0.047	chr. 7		serine/arginine repetitive matrix 3	66	111	127552	SRRM3	85.0282	66	113.498
CLU	4913.96	8448.35	0.781784	Up	0.03	0.014	chr. 8		clusterin	4970	8352	139817	CLU	6041.84	4970	8539.99
MGARP	270.91	465.307	0.780367	Up	0.099	0.021	chr. 4	U	mitochondria-localized glutamic acid-rich protein	274	460	84802	MGARP	403.884	274	470.354
EPHX2	27.6843	47.5422	0.780141	Up	0.459	0.112	chr. 8		epoxide hydrolase 2, cytoplasmic	28	47	139795	EPHX2	26.0882	28	48.0579
TCTN2	234.328	401.58	0.77716	Up	0.112	0.022	chr.12		tectonic family member 2	237	397	214458	TCTN2	279.24	237	405.936
SEMA3F	5023.71	8609.19	0.777125	Up	0.03	0.015	chr. 3	O	sema domain, immunoglobulin domain (Ig), short basic domain, secreted, (semaphorin) 3F	5081	8511	60480	SEMA3F	6379.05	5081	8702.56
HSD17B1	82.0641	140.604	0.77681	Up	0.25	0.04	chr.17		hydroxysteroid (17-beta) dehydrogenase 1	83	139	276137	HSD17B1	128.509	83	142.129
WSCD1	1565.15	2681.58	0.776784	Up	0.039	0.015	chr.17		WSC domain containing 1	1583	2651	266897	WSCD1	2111.21	1583	2710.67
NRGN	306.504	524.987	0.776375	Up	0.092	0.02	chr.11		neurogranin (protein kinase C substrate, RC3)	310	519	194313	NRGN	411.614	310	530.682
CASZ1	51.4136	88.0037	0.775414	Up	0.338	0.058	chr. 1	R	castor zinc finger 1	52	87	2318	CASZ1	83.0958	52	88.9582
ZNF219	332.211	568.483	0.775018	Up	0.087	0.02	chr.14		zinc finger protein 219	336	562	222175	ZNF219	422.243	336	574.649
BIN1	1671.93	2858.6	0.773793	Up	0.038	0.016	chr. 2	Z	bridging integrator 1	1691	2826	42310	BIN1	2226.19	1691	2889.61
ZNF423	81.0754	138.581	0.773388	Up	0.254	0.041	chr.16		zinc finger protein 423	82	137	257323	ZNF423	120.779	82	140.084
AZU1	5.9323	10.1154	0.76989	Up	0.722	0.494	chr.19		azurocidin 1	6	10	293937	AZU1	6.7636	6	10.2251
CACNB2	5.9323	10.1154	0.76989	Up	0.722	0.494	chr.10		calcium channel, voltage-dependent, beta 2 subunit	6	10	163697	CACNB2	7.7298	6	10.2251
CNFN	5.9323	10.1154	0.76989	Up	0.722	0.494	chr.19		cornifelin	6	10	308242	CNFN	6.7636	6	10.2251
EPDR1	5.9323	10.1154	0.76989	Up	0.722	0.494	chr. 7		ependymin related 1	6	10	123956	EPDR1	7.7298	6	10.2251
FAM21EP	5.9323	10.1154	0.76989	Up	0.722	0.494	chr.10		family with sequence similarity 21, member E, pseudogene; Derived by automated computational analysis using gene prediction method: Curated Genomic.	6	10	166288	FAM21EP	8.6961	6	10.2251
HFM1	5.9323	10.1154	0.76989	Up	0.722	0.494	chr. 1		HFM1, ATP-dependent DNA helicase homolog (S. cerevisiae)	6	10	13224	HFM1	11.5948	6	10.2251
KCNA7	5.9323	10.1154	0.76989	Up	0.722	0.494	chr.19		potassium voltage-gated channel, shaker-related subfamily, member 7	6	10	311213	KCNA7	5.7974	6	10.2251
NTNG2	5.9323	10.1154	0.76989	Up	0.722	0.494	chr. 9		netrin G2	6	10	160506	NTNG2	10.6285	6	10.2251
SPACA6P-AS	5.9323	10.1154	0.76989	Up	0.722	0.494	chr.19		SPACA6P antisense RNA	6	10	312973	SPACA6P-AS	6.7636	6	10.2251
TCTEX1D4	5.9323	10.1154	0.76989	Up	0.722	0.494	chr. 1		Tctex1 domain containing 4	6	10	9019	TCTEX1D4	5.7974	6	10.2251
TULP2	5.9323	10.1154	0.76989	Up	0.722	0.494	chr.19		tubby like protein 2	6	10	311043	TULP2	15.4597	6	10.2251
ABHD11-AS1	8.8985	15.1731	0.769882	Up	0.666	0.368	chr. 7		ABHD11 antisense RNA 1 (tail to tail)	9	15	126957	ABHD11-AS1	15.4597	9	15.3376
CTB-134H23.3	8.8985	15.1731	0.769882	Up	0.666	0.368	chr.16		processed_transcript	9	15	254899	CTB-134H23.3	10.6285	9	15.3376
EFNA2	8.8985	15.1731	0.769882	Up	0.666	0.368	chr.19		ephrin-A2	9	15	294366	EFNA2	4.8312	9	15.3376
HSD17B13	8.8985	15.1731	0.769882	Up	0.666	0.368	chr. 4	R	hydroxysteroid (17-beta) dehydrogenase 13	9	15	81648	HSD17B13	12.561	9	15.3376
IL17RE	8.8985	15.1731	0.769882	Up	0.666	0.368	chr. 3		interleukin 17 receptor E	9	15	55007	IL17RE	4.8312	9	15.3376
PRCD	8.8985	15.1731	0.769882	Up	0.666	0.368	chr.17		progressive rod-cone degeneration	9	15	284346	PRCD	13.5272	9	15.3376
SYT5	8.8985	15.1731	0.769882	Up	0.666	0.368	chr.19		synaptotagmin V	9	15	314928	SYT5	20.2908	9	15.3376
WDR86	8.8985	15.1731	0.769882	Up	0.666	0.368	chr. 7		WD repeat domain 86	9	15	136190	WDR86	5.7974	9	15.3376
ANKRD20A4	17.797	30.3461	0.769877	Up	0.551	0.204	chr. 9		ankyrin repeat domain 20 family, member A4	18	30	154185	ANKRD20A4	28.0207	18	30.6752
TGFBR3L	17.797	30.3461	0.769877	Up	0.551	0.204	chr.19		transforming growth factor, beta receptor III-like	18	30	297194	TGFBR3L	26.0882	18	30.6752
MMP28	26.6955	45.5191	0.769875	Up	0.473	0.139	chr.17		matrix metallopeptidase 28	27	45	273754	MMP28	23.1895	27	46.0129
KCNC3	47.4587	80.9229	0.769875	Up	0.358	0.064	chr.19		potassium voltage-gated channel, Shaw-related subfamily, member 3	48	80	312205	KCNC3	47.3453	48	81.8006
GOLGA8O	20.7632	35.4038	0.769875	Up	0.522	0.177	chr.15		golgin A8 family, member O	21	35	236322	GOLGA8O	25.122	21	35.7878
PARD6A	50.4249	85.9806	0.769875	Up	0.346	0.061	chr.16		par-6 family cell polarity regulator alpha	51	85	260353	PARD6A	56.0413	51	86.9132
WNT2B	74.1543	126.442	0.769874	Up	0.272	0.047	chr. 1	S	wingless-type MMTV integration site family, member 2B	75	125	15344	WNT2B	113.049	75	127.814
TATDN2P2	41.5264	70.8075	0.769873	Up	0.384	0.07	chr. 6			42	70	119227	TATDN2P2	53.1427	42	71.5756
IGFBP5	35.5941	60.6922	0.769873	Up	0.415	0.095	chr. 2	R	insulin-like growth factor binding protein 5	36	60	50015	IGFBP5	60.8725	36	61.3505
ESR2	11.8647	20.2307	0.769871	Up	0.621	0.292	chr.14		estrogen receptor 2 (ER beta)	12	20	227959	ESR2	18.3584	12	20.4502
ANKRD2	14.8309	25.2884	0.76987	Up	0.583	0.24	chr.10		ankyrin repeat domain 2 (stretch responsive muscle)	15	25	170285	ANKRD2	25.122	15	25.5627
CNIH3	14.8309	25.2884	0.76987	Up	0.583	0.24	chr. 1	U	cornichon family AMPA receptor auxiliary protein 3	15	25	27526	CNIH3	28.0207	15	25.5627
DPY19L2P3	14.8309	25.2884	0.76987	Up	0.583	0.24	chr. 7		processed_transcript	15	25	123152	DPY19L2P3	25.122	15	25.5627
ALS2CR11	2.9662	5.0577	0.769866	Up	0.798	0.739	chr. 2	S	amyotrophic lateral sclerosis 2 (juvenile) chromosome region, candidate 11	3	5	48476	ALS2CR11	2.8987	3	5.1125
BICC1	2.9662	5.0577	0.769866	Up	0.798	0.739	chr.10		BicC family RNA binding protein 1	3	5	166618	BICC1	1.9325	3	5.1125
CEBPA	2.9662	5.0577	0.769866	Up	0.798	0.739	chr.19		CCAAT/enhancer binding protein (C/EBP), alpha	3	5	304030	CEBPA	1.9325	3	5.1125
CTB-131B5.5	2.9662	5.0577	0.769866	Up	0.798	0.739	chr. 5		retained_intron	3	5	99070	CTB-131B5.5	5.7974	3	5.1125
CYP4X1	2.9662	5.0577	0.769866	Up	0.798	0.739	chr. 1	Q	cytochrome P450, family 4, subfamily X, polypeptide 1	3	5	9666	CYP4X1	2.8987	3	5.1125
FAM92B	2.9662	5.0577	0.769866	Up	0.798	0.739	chr.16		family with sequence similarity 92, member B	3	5	263587	FAM92B	4.8312	3	5.1125
FAM9C	2.9662	5.0577	0.769866	Up	0.798	0.739	chr.X		family with sequence similarity 9, member C	3	5	337122	FAM9C	6.7636	3	5.1125
FNDC1	2.9662	5.0577	0.769866	Up	0.798	0.739	chr. 6		fibronectin type III domain containing 1	3	5	119306	FNDC1	1.9325	3	5.1125
FXYD1	2.9662	5.0577	0.769866	Up	0.798	0.739	chr.19		FXYD domain containing ion transport regulator 1	3	5	304442	FXYD1	6.7636	3	5.1125
HAL	2.9662	5.0577	0.769866	Up	0.798	0.739	chr.12		histidine ammonia-lyase	3	5	209791	HAL	7.7298	3	5.1125
HAVCR2	2.9662	5.0577	0.769866	Up	0.798	0.739	chr. 5		hepatitis A virus cellular receptor 2	3	5	101537	HAVCR2	0.9662	3	5.1125
HSPA6	2.9662	5.0577	0.769866	Up	0.798	0.739	chr. 1		heat shock 70kDa protein 6 (HSP70B')	3	5	21619	HSPA6	4.8312	3	5.1125
IAPP	2.9662	5.0577	0.769866	Up	0.798	0.739	chr.12		islet amyloid polypeptide	3	5	199480	IAPP	5.7974	3	5.1125
OLA1P2	2.9662	5.0577	0.769866	Up	0.798	0.739	chr.17			3	5	271164	OLA1P2	4.8312	3	5.1125
OR2A7	2.9662	5.0577	0.769866	Up	0.798	0.739	chr. 7		olfactory receptor, family 2, subfamily A, member 7	3	5	135325	OR2A7	5.7974	3	5.1125
PAQR9-AS1	2.9662	5.0577	0.769866	Up	0.798	0.739	chr. 3		PAQR9 antisense RNA 1	3	5	68763	PAQR9-AS1	4.8312	3	5.1125
PCDHB18	2.9662	5.0577	0.769866	Up	0.798	0.739	chr. 5		protocadherin beta 18 pseudogene; Derived by automated computational analysis using gene prediction method: Curated Genomic.	3	5	99592	PCDHB18	2.8987	3	5.1125
RN7SL73P	2.9662	5.0577	0.769866	Up	0.798	0.739	chr. 3		misc_RNA	3	5	73730	RN7SL73P	1.9325	3	5.1125
RPL7P59	2.9662	5.0577	0.769866	Up	0.798	0.739	chr. 7			3	5	135387	RPL7P59	1.9325	3	5.1125
RPS6P20	2.9662	5.0577	0.769866	Up	0.798	0.739	chr.12			3	5	215133	RPS6P20	1.9325	3	5.1125
SNORA76C	2.9662	5.0577	0.769866	Up	0.798	0.739	chr.17		small nucleolar RNA, H/ACA box 76C	3	5	281806	SNORA76C	9.6623	3	5.1125
TAF1L	2.9662	5.0577	0.769866	Up	0.798	0.739	chr. 9		TAF1 RNA polymerase II, TATA box binding protein (TBP)-associated factor, 210kDa-like	3	5	152233	TAF1L	1.9325	3	5.1125
TCP11	2.9662	5.0577	0.769866	Up	0.798	0.739	chr. 6	S	t-complex 11, testis-specific	3	5	110138	TCP11	2.8987	3	5.1125
TMPRSS4	2.9662	5.0577	0.769866	Up	0.798	0.739	chr.11		transmembrane protease, serine 4	3	5	192944	TMPRSS4	0.9662	3	5.1125
TUBAL3	2.9662	5.0577	0.769866	Up	0.798	0.739	chr.10		tubulin, alpha-like 3	3	5	162492	TUBAL3	0.9662	3	5.1125
USP43	2.9662	5.0577	0.769866	Up	0.798	0.739	chr.17		ubiquitin specific peptidase 43	3	5	268694	USP43	0.9662	3	5.1125
ZNF890P	2.9662	5.0577	0.769866	Up	0.798	0.739	chr. 7		zinc finger protein 890, pseudogene; Derived by automated computational analysis using gene prediction method: BestRefSeq.	3	5	120950	ZNF890P	5.7974	3	5.1125
RNASE1	1310.06	2231.45	0.768349	Up	0.043	0.017	chr.14		ribonuclease, RNase A family, 1 (pancreatic)	1325	2206	221909	RNASE1	1602.01	1325	2255.65
LEPREL2	3072.95	5228.63	0.766807	Up	0.034	0.016	chr.12		leprecan-like 2	3108	5169	196940	LEPREL2	3799.22	3108	5285.34
TMEM189-UBE2V1	272.888	464.295	0.766734	Up	0.104	0.023	chr.20		TMEM189-UBE2V1 readthrough	276	459	322378	TMEM189-UBE2V1	270.544	276	469.331
ECE2	67.2332	114.304	0.765625	Up	0.293	0.052	chr. 3		endothelin converting enzyme 2	68	113	72346	ECE2	94.6905	68	115.543
SPATC1L	388.568	660.533	0.765462	Up	0.081	0.021	chr.21		spermatogenesis and centriole associated 1-like	393	653	328274	SPATC1L	454.128	393	667.698
HIST3H2A	92.94	157.8	0.763723	Up	0.237	0.041	chr. 1		histone cluster 3, H2a	94	156	28178	HIST3H2A	123.677	94	159.511
UBL7-AS1	46.47	78.8998	0.763722	Up	0.366	0.067	chr.15		UBL7 antisense RNA 1 (head to head)	47	78	243270	UBL7-AS1	61.8387	47	79.7556
NEFH	129.523	219.503	0.761037	Up	0.187	0.033	chr.22		neurofilament, heavy polypeptide	131	217	331813	NEFH	159.428	131	221.884
MAMDC2	31.6392	53.6114	0.760827	Up	0.445	0.109	chr. 9		MAM domain containing 2	32	53	154644	MAMDC2	42.5141	32	54.1929
DUOX2	28.673	48.5537	0.759888	Up	0.465	0.119	chr.15		dual oxidase 2	29	48	238825	DUOX2	27.0544	29	49.0804
SH3BGR	28.673	48.5537	0.759888	Up	0.465	0.119	chr.21		SH3 domain binding glutamate-rich protein	29	48	327035	SH3BGR	32.8518	29	49.0804
ZSCAN31	365.828	619.06	0.758915	Up	0.087	0.022	chr. 6		zinc finger and SCAN domain containing 31	370	612	107136	ZSCAN31	532.393	370	625.775
ADAMTS9	2132.68	3604.1	0.756975	Up	0.039	0.018	chr. 3	O	ADAM metallopeptidase with thrombospondin type 1 motif, 9	2157	3563	62511	ADAMTS9	2851.34	2157	3643.2
SLCO2A1	458.768	774.837	0.756128	Up	0.076	0.022	chr. 3	G	solute carrier organic anion transporter family, member 2A1	464	766	67704	SLCO2A1	572.008	464	783.241
ITGA7	19.7745	33.3807	0.755373	Up	0.54	0.195	chr.12		integrin, alpha 7	20	33	204884	ITGA7	27.0544	20	33.7428
ENO2	530.945	895.21	0.753664	Up	0.07	0.021	chr.12	G	enolase 2 (gamma, neuronal)	537	885	197065	ENO2	725.639	537	904.919
BRI3BP	70.1994	118.35	0.753527	Up	0.293	0.054	chr.12		BRI3 binding protein	71	117	214706	BRI3BP	91.7919	71	119.633
HOGA1	16.8083	28.323	0.7528	Up	0.571	0.228	chr.10		4-hydroxy-2-oxoglutarate aldolase 1	17	28	170294	HOGA1	23.1895	17	28.6302
NTHL1	391.535	659.522	0.75228	Up	0.085	0.023	chr.16		nth endonuclease III-like 1 (E. coli)	396	652	249190	NTHL1	587.468	396	666.675
BAIAP3	30.6504	51.5884	0.751141	Up	0.458	0.117	chr.16		BAI1-associated protein 3	31	51	248634	BAIAP3	36.7167	31	52.1479
SELENBP1	347.042	583.657	0.750009	Up	0.093	0.024	chr. 1	R	selenium binding protein 1	351	577	18057	SELENBP1	468.622	351	589.987
DTWD2	27.6843	46.5307	0.749115	Up	0.479	0.148	chr. 5	S	DTW domain containing 2	28	46	96504	DTWD2	33.8181	28	47.0354
FDXR	505.238	848.679	0.748256	Up	0.074	0.022	chr.17		ferredoxin reductase	511	839	283211	FDXR	708.247	511	857.884
SULT1A1	106.782	179.042	0.745626	Up	0.226	0.043	chr.16		sulfotransferase family, cytosolic, 1A, phenol- preferring, member 1	108	177	254609	SULT1A1	162.327	108	180.984
CACNG7	35.5941	59.6806	0.745624	Up	0.432	0.106	chr.19		calcium channel, voltage-dependent, gamma subunit 7	36	59	314049	CACNG7	53.1427	36	60.328
PYCARD	267.944	449.122	0.745175	Up	0.114	0.027	chr.16		PYD and CARD domain containing	271	444	256214	PYCARD	298.565	271	453.993
NAGPA	581.37	974.11	0.744628	Up	0.069	0.022	chr.16		N-acetylglucosamine-1-phosphodiester alpha-N- acetylglucosaminidase	588	963	251134	NAGPA	684.091	588	984.675
GCOM1	350.997	587.703	0.743628	Up	0.095	0.025	chr.15		GRINL1A complex locus 1	355	581	240390	GCOM1	493.743	355	594.077
IKZF2	21.7519	36.4153	0.743403	Up	0.529	0.188	chr. 2	R	IKAROS family zinc finger 2 (Helios)	22	36	49646	IKZF2	24.1558	22	36.8103
NRIP2	21.7519	36.4153	0.743403	Up	0.529	0.188	chr.12		nuclear receptor interacting protein 2	22	36	196018	NRIP2	31.8856	22	36.8103
PTGIR	76.1317	127.454	0.743403	Up	0.285	0.055	chr.19		prostaglandin I2 (prostacyclin) receptor (IP)	77	126	310035	PTGIR	105.319	77	128.836
HCRTR1	10.876	18.2077	0.743401	Up	0.649	0.337	chr. 1	U	hypocretin (orexin) receptor 1	11	18	6211	HCRTR1	8.6961	11	18.4051
IQCD	10.876	18.2077	0.743401	Up	0.649	0.337	chr.12		IQ motif containing D	11	18	212483	IQCD	18.3584	11	18.4051
SPOCK3	10.876	18.2077	0.743401	Up	0.649	0.337	chr. 4	O	sparc/osteonectin, cwcv and kazal-like domains proteoglycan (testican) 3	11	18	86793	SPOCK3	20.2908	11	18.4051
SYN2	10.876	18.2077	0.743401	Up	0.649	0.337	chr. 3		synapsin II	11	18	55438	SYN2	13.5272	11	18.4051
VIM-AS1	10.876	18.2077	0.743401	Up	0.649	0.337	chr.10		VIM antisense RNA 1	11	18	163613	VIM-AS1	13.5272	11	18.4051
ACACB	40.5377	67.7729	0.741444	Up	0.408	0.098	chr.12		acetyl-CoA carboxylase beta	41	67	211452	ACACB	59.9063	41	68.508
KIF12	29.6617	49.5653	0.740729	Up	0.471	0.126	chr. 9		kinesin family member 12	30	49	157934	KIF12	49.2777	30	50.1029
MRM1	126.557	211.411	0.740267	Up	0.203	0.042	chr.17		mitochondrial rRNA methyltransferase 1 homolog (S. cerevisiae)	128	209	274108	MRM1	179.719	128	213.704
GATSL3	261.023	435.972	0.740059	Up	0.119	0.029	chr.22		GATS protein-like 3	264	431	332006	GATSL3	312.092	264	440.701
H2BFS	18.7858	31.3576	0.739173	Up	0.559	0.217	chr.21		H2B histone family, member S (pseudogene)	19	31	327613	H2BFS	15.4597	19	31.6977
OLFML2B	18.7858	31.3576	0.739173	Up	0.559	0.217	chr. 1	S	olfactomedin-like 2B	19	31	21759	OLFML2B	19.3246	19	31.6977
SSPO	90.9626	151.731	0.738166	Up	0.257	0.049	chr. 7		SCO-spondin	92	150	135610	SSPO	85.9945	92	153.376
COL13A1	2601.33	4338.48	0.737939	Up	0.041	0.021	chr.10		collagen, type XIII, alpha 1	2631	4289	167389	COL13A1	3679.4	2631	4385.54
IL6R	144.354	240.746	0.737902	Up	0.186	0.036	chr. 1	U	interleukin 6 receptor	146	238	19032	IL6R	198.077	146	243.357
TSNARE1	243.226	405.626	0.737852	Up	0.126	0.029	chr. 8		t-SNARE domain containing 1	246	401	149061	TSNARE1	317.89	246	410.026
CHCHD6	175.993	293.346	0.737084	Up	0.161	0.035	chr. 3		coiled-coil-helix-coiled-coil-helix domain containing 6	178	290	66606	CHCHD6	225.132	178	296.527
SCUBE2	61.3009	102.165	0.736924	Up	0.33	0.065	chr.11		signal peptide, CUB domain, EGF-like 2	62	101	176815	SCUBE2	84.062	62	103.273
PGD	10191.8	16980.7	0.736489	Up	0.035	0.02	chr. 1	G	phosphogluconate dehydrogenase	10308	16787	2258	PGD	14134	10308	17164.8
ACSBG1	7.9098	13.15	0.73335	Up	0.7	0.436	chr.15		acyl-CoA synthetase bubblegum family member 1	8	13	244403	ACSBG1	9.6623	8	13.2926
CAMSAP3	7.9098	13.15	0.73335	Up	0.7	0.436	chr.19		calmodulin regulated spectrin-associated protein family, member 3	8	13	296964	CAMSAP3	6.7636	8	13.2926
CLEC2D	7.9098	13.15	0.73335	Up	0.7	0.436	chr.12		C-type lectin domain family 2, member D	8	13	197989	CLEC2D	92.7581	96	74.6431
CLEC2D	7.9098	13.15	0.73335	Up	0.7	0.436	chr.12		C-type lectin domain family 2, member D	8	13	197989	CLEC2D	12.561	8	13.2926
CPM	7.9098	13.15	0.73335	Up	0.7	0.436	chr.12		carboxypeptidase M	8	13	207647	CPM	16.4259	8	13.2926
GALNT9	7.9098	13.15	0.73335	Up	0.7	0.436	chr.12	U	polypeptide N-acetylgalactosaminyltransferase 9	8	13	215319	GALNT9	3.8649	8	13.2926
CA8	71.1881	118.35	0.733349	Up	0.304	0.061	chr. 8		carbonic anhydrase VIII	72	117	142779	CA8	96.623	72	119.633
FLVCR2	104.805	173.984	0.731254	Up	0.238	0.048	chr.14		feline leukemia virus subgroup C cellular receptor family, member 2	106	172	229993	FLVCR2	135.272	106	175.871
PDIA2	52.4024	86.9921	0.731252	Up	0.365	0.074	chr.16		protein disulfide isomerase family A, member 2	53	86	247864	PDIA2	67.6361	53	87.9357
MFI2-AS1	28.673	47.5422	0.729516	Up	0.485	0.136	chr. 3		MFI2 antisense RNA 1	29	47	74219	MFI2-AS1	36.7167	29	48.0579
PCED1B	49.4362	81.9344	0.728901	Up	0.378	0.078	chr.12		PC-esterase domain containing 1B	50	81	201631	PCED1B	73.4335	50	82.8231
RGS14	174.015	288.288	0.728295	Up	0.167	0.037	chr. 5		regulator of G-protein signaling 14	176	285	103351	RGS14	230.929	176	291.415
CCM2L	340.121	563.426	0.728177	Up	0.103	0.029	chr.20		cerebral cavernous malformation 2-like	344	557	319386	CCM2L	403.884	344	569.537
ASGR1	417.241	690.879	0.727551	Up	0.09	0.027	chr.17		asialoglycoprotein receptor 1	422	683	267258	ASGR1	492.777	422	698.373
VAT1L	75.143	124.419	0.727496	Up	0.298	0.061	chr.16		vesicle amine transport 1-like	76	123	262723	VAT1L	102.42	76	125.769
CD82	1138.02	1883.48	0.726874	Up	0.054	0.024	chr.11		CD82 molecule	1151	1862	179923	CD82	1430.02	1151	1903.91
CHADL	12.8534	21.2423	0.72479	Up	0.632	0.311	chr.22		chondroadherin-like	13	21	334681	CHADL	18.3584	13	21.4727
CLIC3	12.8534	21.2423	0.72479	Up	0.632	0.311	chr. 9		chloride intracellular channel 3	13	21	161618	CLIC3	7.7298	13	21.4727
GDPD5	1659.08	2741.26	0.724459	Up	0.048	0.024	chr.11		glycerophosphodiester phosphodiesterase domain containing 5	1678	2710	188579	GDPD5	1964.35	1678	2771
FZD2	109.748	181.065	0.722308	Up	0.236	0.05	chr.17		frizzled class receptor 2	111	179	277269	FZD2	135.272	111	183.029
CTAG2	17.797	29.3346	0.720969	Up	0.579	0.242	chr.X		cancer/testis antigen 2	18	29	347393	CTAG2	15.4597	18	29.6527
P2RY1	17.797	29.3346	0.720969	Up	0.579	0.242	chr. 3	U	purinergic receptor P2Y, G-protein coupled, 1	18	29	69653	P2RY1	16.4259	18	29.6527
RNF39	17.797	29.3346	0.720969	Up	0.579	0.242	chr. 6		ring finger protein 39	18	29	107649	RNF39	30.9194	18	29.6527
SALL4	71.1881	117.338	0.720965	Up	0.313	0.066	chr.20		spalt-like transcription factor 4	72	116	322555	SALL4	97.5892	72	118.611
ABHD14A	152.263	250.861	0.720318	Up	0.189	0.04	chr. 3	R	abhydrolase domain containing 14A	154	248	61045	ABHD14A	183.584	154	253.582
FAM156B	141.387	232.653	0.718528	Up	0.2	0.042	chr.X		family with sequence similarity 156, member B	143	230	340207	FAM156B	209.672	143	235.177
NAT6	282.775	465.307	0.718527	Up	0.122	0.033	chr. 3	R	N-acetyltransferase 6 (GCN5-related)	286	460	60619	NAT6	317.89	286	470.354
MRVI1	27.6843	45.5191	0.717404	Up	0.5	0.169	chr.11		murine retrovirus integration site 1 homolog	28	45	177100	MRVI1	39.6154	28	46.0129
SNAP91	27.6843	45.5191	0.717404	Up	0.5	0.169	chr. 6	U	synaptosomal-associated protein, 91kDa	28	45	113897	SNAP91	31.8856	28	46.0129
FAM212B	321.335	528.022	0.716519	Up	0.112	0.032	chr. 1	O	family with sequence similarity 212, member B	325	522	15289	FAM212B	413.546	325	533.749
FOXO6	32.6279	53.6114	0.716434	Up	0.469	0.131	chr. 1	K	forkhead box O6	33	53	8137	FOXO6	24.1558	33	54.1929
EMILIN1	112.715	185.111	0.715719	Up	0.236	0.051	chr. 2		elastin microfibril interfacer 1	114	183	32423	EMILIN1	117.88	114	187.119
RENBP	204.666	335.83	0.714461	Up	0.156	0.038	chr.X		renin binding protein	207	332	346904	RENBP	246.389	207	339.473
SALL2	236.305	387.418	0.713242	Up	0.141	0.036	chr.14		spalt-like transcription factor 2	239	383	222408	SALL2	328.518	239	391.62
CABYR	101.839	166.904	0.71273	Up	0.255	0.055	chr.18		calcium binding tyrosine-(Y)-phosphorylation regulated	103	165	289289	CABYR	140.103	103	168.714
ARSI	4.9436	8.0923	0.710988	Up	0.766	0.608	chr. 5		arylsulfatase family, member I	5	8	100768	ARSI	4.8312	5	8.1801
CTD-2313F11.1	4.9436	8.0923	0.710988	Up	0.766	0.608	chr. 5		retained_intron	5	8	91712	CTD-2313F11.1	3.8649	5	8.1801
EEF1A1P17	4.9436	8.0923	0.710988	Up	0.766	0.608	chr.12			5	8	201328	EEF1A1P17	2.8987	5	8.1801
FAM71F2	4.9436	8.0923	0.710988	Up	0.766	0.608	chr. 7		family with sequence similarity 71, member F2	5	8	133057	FAM71F2	5.7974	5	8.1801
GALNT3	4.9436	8.0923	0.710988	Up	0.766	0.608	chr. 2	U	polypeptide N-acetylgalactosaminyltransferase 3	5	8	44993	GALNT3	10.6285	5	8.1801
GPR113	4.9436	8.0923	0.710988	Up	0.766	0.608	chr. 2	U	G protein-coupled receptor 113	5	8	32241	GPR113	5.7974	5	8.1801
HS3ST3B1	4.9436	8.0923	0.710988	Up	0.766	0.608	chr.17		heparan sulfate (glucosamine) 3-O-sulfotransferase 3B1	5	8	269115	HS3ST3B1	6.7636	5	8.1801
KIR3DX1	4.9436	8.0923	0.710988	Up	0.766	0.608	chr.19		killer cell immunoglobulin-like receptor, three domains, X1	5	8	314474	KIR3DX1	5.7974	5	8.1801
NRN1L	4.9436	8.0923	0.710988	Up	0.766	0.608	chr.16		neuritin 1-like	5	8	260531	NRN1L	1.9325	5	8.1801
NTN1	9.8872	16.1846	0.710988	Up	0.679	0.392	chr.17		netrin 1	10	16	268634	NTN1	7.7298	10	16.3601
OR1L8	4.9436	8.0923	0.710988	Up	0.766	0.608	chr. 9		olfactory receptor, family 1, subfamily L, member 8	5	8	158524	OR1L8	4.8312	5	8.1801
SERPINF1	4.9436	8.0923	0.710988	Up	0.766	0.608	chr.17		serpin peptidase inhibitor, clade F (alpha-2 antiplasmin, pigment epithelium derived factor), member 1	5	8	265555	SERPINF1	10.6285	5	8.1801
SLC23A1	4.9436	8.0923	0.710988	Up	0.766	0.608	chr. 5		solute carrier family 23 (ascorbic acid transporter), member 1	5	8	98870	SLC23A1	4.8312	5	8.1801
SPIB	4.9436	8.0923	0.710988	Up	0.766	0.608	chr.19		Spi-B transcription factor (Spi-1/PU.1 related)	5	8	312284	SPIB	1.9325	5	8.1801
ITGA2B	24.7181	40.4615	0.710982	Up	0.526	0.191	chr.17		integrin, alpha 2b (platelet glycoprotein IIb of IIb/IIIa complex, antigen CD41)	25	40	277234	ITGA2B	31.8856	25	40.9003
CDH12	59.3234	97.1075	0.710981	Up	0.355	0.077	chr. 5	U	cadherin 12, type 2 (N-cadherin 2)	60	96	89847	CDH12	89.8594	60	98.1608
HOXC8	14.8309	24.2769	0.710978	Up	0.616	0.289	chr.12		homeobox C8	15	24	204439	HOXC8	18.3584	15	24.5402
MRAP2	145.342	237.711	0.709753	Up	0.202	0.044	chr. 6		melanocortin 2 receptor accessory protein 2	147	235	113957	MRAP2	205.807	147	240.289
HSPA1B	412.298	673.683	0.708384	Up	0.099	0.032	chr. 6	O	heat shock 70kDa protein 1B	417	666	108883	HSPA1B	452.196	417	680.99
HES7	56.3573	92.0498	0.707812	Up	0.367	0.081	chr.17		hes family bHLH transcription factor 7	57	91	268278	HES7	75.3659	57	93.0482
PRRT3	114.692	187.134	0.706308	Up	0.24	0.054	chr. 3		proline-rich transmembrane protein 3	116	185	55095	PRRT3	136.238	116	189.164
PROCR	6751.01	11008.5	0.70545	Up	0.042	0.026	chr.20		protein C receptor, endothelial	6828	10883	319970	PROCR	9262.28	6828	11128
CHRD	26.6955	43.4961	0.704289	Up	0.516	0.184	chr. 3	S	chordin	27	43	72532	CHRD	42.5141	27	43.9678
PRKCZ	21.7519	35.4038	0.702763	Up	0.555	0.219	chr. 1	T	protein kinase C, zeta	22	35	1014	PRKCZ	30.9194	22	35.7878
LFNG	197.745	321.669	0.701935	Up	0.166	0.042	chr. 7		LFNG O-fucosylpeptide 3-beta-N- acetylglucosaminyltransferase	200	318	120728	LFNG	225.132	200	325.158
BAALC	137.433	223.549	0.70187	Up	0.215	0.049	chr. 8	S	brain and acute leukemia, cytoplasmic	139	221	146606	BAALC	171.989	139	225.974
EBP	539.843	878.014	0.701703	Up	0.086	0.032	chr.X		emopamil binding protein (sterol isomerase)	546	868	339374	EBP	650.273	546	887.537
PTPRU	216.53	352.015	0.701065	Up	0.157	0.04	chr. 1	T	protein tyrosine phosphatase, receptor type, U	219	348	5984	PTPRU	308.227	219	355.833
RASA4B	198.733	322.68	0.69927	Up	0.167	0.043	chr. 7		RAS p21 protein activator 4B	201	319	130860	RASA4B	166.192	201	326.18
DOC2B	45.4813	73.8422	0.699172	Up	0.415	0.096	chr.17		double C2-like domains, beta	46	73	265006	DOC2B	57.9738	46	74.6431
FGFR3	40.5377	65.7499	0.697724	Up	0.439	0.122	chr. 4		fibroblast growth factor receptor 3	41	65	75092	FGFR3	53.1427	41	66.463
RTN4R	40.5377	65.7499	0.697724	Up	0.439	0.122	chr.22		reticulon 4 receptor	41	65	329523	RTN4R	33.8181	41	66.463
CCDC80	603.121	978.156	0.697615	Up	0.083	0.032	chr. 3	R	coiled-coil domain containing 80	610	967	64829	CCDC80	721.774	610	988.765
LLGL2	92.94	150.719	0.697489	Up	0.281	0.062	chr.17		lethal giant larvae homolog 2 (Drosophila)	94	149	283701	LLGL2	103.387	94	152.354
HMGCS1	799.878	1296.79	0.697093	Up	0.072	0.031	chr. 5		3-hydroxy-3-methylglutaryl-CoA synthase 1 (soluble)	809	1282	91295	HMGCS1	822.262	809	1310.86
ID1	990.701	1605.31	0.696328	Up	0.066	0.031	chr.20		inhibitor of DNA binding 1, dominant negative helix-loop-helix protein	1002	1587	319284	ID1	1166.24	1002	1622.72
GCHFR	71.1881	115.315	0.695873	Up	0.331	0.076	chr.15		GTP cyclohydrolase I feedback regulator	72	114	237416	GCHFR	75.3659	72	116.566
HNRNPA1P49	11.8647	19.2192	0.695873	Up	0.66	0.357	chr. 6			12	19	119745	HNRNPA1P49	12.561	12	19.4277
SEMA4G	445.914	722.237	0.695705	Up	0.099	0.035	chr.10		sema domain, immunoglobulin domain (Ig), transmembrane domain (TM) and short cytoplasmic domain, (semaphorin) 4G	451	714	170708	SEMA4G	591.333	451	730.071
SCN1B	440.971	714.145	0.695533	Up	0.1	0.035	chr.19		sodium channel, voltage-gated, type I, beta subunit	446	706	304366	SCN1B	545.92	446	721.89
CEMIP	30.6504	49.5653	0.693425	Up	0.497	0.152	chr.15		cell migration inducing protein, hyaluronan binding	31	49	244916	CEMIP	28.9869	31	50.1029
SLC25A1	1247.77	2017	0.692862	Up	0.061	0.031	chr.22		solute carrier family 25 (mitochondrial carrier; citrate transporter), member 1	1262	1994	329107	SLC25A1	1527.61	1262	2038.88
PNPLA3	117.658	190.169	0.69268	Up	0.245	0.059	chr.22		patatin-like phospholipase domain containing 3	119	188	335288	PNPLA3	133.34	119	192.232
ECM1	251.136	405.626	0.691682	Up	0.146	0.041	chr. 1	O	extracellular matrix protein 1	254	401	17582	ECM1	322.721	254	410.026
DOK5	208.621	336.842	0.691188	Up	0.166	0.045	chr.20		docking protein 5	211	333	322703	DOK5	257.983	211	340.495
SCUBE3	44.4926	71.8191	0.690802	Up	0.426	0.102	chr. 6		signal peptide, CUB domain, EGF-like 3	45	71	110196	SCUBE3	43.4804	45	72.5981
CCBL1	217.519	351.003	0.690341	Up	0.162	0.043	chr. 9		cysteine conjugate-beta lyase, cytoplasmic	220	347	159815	CCBL1	262.815	220	354.81
CCL14	1020.36	1645.77	0.68968	Up	0.067	0.032	chr.17		chemokine (C-C motif) ligand 14	1032	1627	273863	CCL14	1370.11	1032	1663.62
MBOAT7	3900.52	6287.71	0.68887	Up	0.048	0.03	chr.19		membrane bound O-acyltransferase domain containing 7	3945	6216	314201	MBOAT7	4217.59	3945	6355.91
TTC39A	137.433	221.526	0.688755	Up	0.223	0.053	chr. 1	S	tetratricopeptide repeat domain 39A	139	219	9964	TTC39A	171.989	139	223.929
GPR153	185.88	299.415	0.687773	Up	0.182	0.048	chr. 1		G protein-coupled receptor 153	188	296	1628	GPR153	227.064	188	302.662
CCDC28B	232.35	374.268	0.687773	Up	0.156	0.043	chr. 1		coiled-coil domain containing 28B	235	370	6409	CCDC28B	299.531	235	378.328
DUSP4	3135.24	5046.55	0.686721	Up	0.05	0.031	chr. 8		dual specificity phosphatase 4	3171	4989	140169	DUSP4	4066.86	3171	5101.29
ISYNA1	1354.55	2178.85	0.685751	Up	0.062	0.033	chr.19		inositol-3-phosphate synthase 1	1370	2154	301979	ISYNA1	1551.77	1370	2202.48
CDH8	13.8421	22.2538	0.684989	Up	0.642	0.329	chr.16		cadherin 8, type 2	14	22	259277	CDH8	15.4597	14	22.4952
ETV2	13.8421	22.2538	0.684989	Up	0.642	0.329	chr.19		ets variant 2	14	22	304875	ETV2	25.122	14	22.4952
GLYCTK-AS1	13.8421	22.2538	0.684989	Up	0.642	0.329	chr. 3		GLYCTK antisense RNA 1	14	22	61189	GLYCTK-AS1	11.5948	14	22.4952
HCG25	13.8421	22.2538	0.684989	Up	0.642	0.329	chr. 6		HLA complex group 25 (non-protein coding)	14	22	109689	HCG25	15.4597	14	22.4952
TMC8	13.8421	22.2538	0.684989	Up	0.642	0.329	chr.17		transmembrane channel-like 8	14	22	284833	TMC8	14.4935	14	22.4952
TMEM133	13.8421	22.2538	0.684989	Up	0.642	0.329	chr.11		transmembrane protein 133	14	22	190841	TMEM133	21.2571	14	22.4952
OLFM2	34.6053	55.6345	0.684987	Up	0.479	0.144	chr.19		olfactomedin 2	35	55	297912	OLFM2	61.8387	35	56.2379
E2F3P2	20.7632	33.3807	0.684985	Up	0.574	0.242	chr. 2			21	33	47655	E2F3P2	23.1895	21	33.7428
NOMO3	20.7632	33.3807	0.684985	Up	0.574	0.242	chr.16		NODAL modulator 3	21	33	252572	NOMO3	4427.27	4025	4443.82
NOMO3	20.7632	33.3807	0.684985	Up	0.574	0.242	chr.16		NODAL modulator 3	21	33	252572	NOMO3	31.8856	21	33.7428
NS3BP	62.2896	100.142	0.684985	Up	0.364	0.087	chr.11		NS3BP	63	99	174223	NS3BP	88.8932	63	101.228
CA4	48.4475	77.8883	0.684984	Up	0.413	0.1	chr.17		carbonic anhydrase IV	49	77	280881	CA4	58.94	49	78.7331
INMT	6.9211	11.1269	0.684978	Up	0.738	0.523	chr. 7	R	indolethylamine N-methyltransferase	7	11	123347	INMT	4.8312	7	11.2476
KAL1	6.9211	11.1269	0.684978	Up	0.738	0.523	chr.X		Kallmann syndrome 1 sequence	7	11	336860	KAL1	3.8649	7	11.2476
LRRC4	6.9211	11.1269	0.684978	Up	0.738	0.523	chr. 7	S	leucine rich repeat containing 4	7	11	132919	LRRC4	7.7298	7	11.2476
PSORS1C2	6.9211	11.1269	0.684978	Up	0.738	0.523	chr. 6		psoriasis susceptibility 1 candidate 2	7	11	108193	PSORS1C2	8.6961	7	11.2476
RAB27B	6.9211	11.1269	0.684978	Up	0.738	0.523	chr.18		RAB27B, member RAS oncogene family	7	11	291638	RAB27B	10.6285	7	11.2476
SNRPEP4	6.9211	11.1269	0.684978	Up	0.738	0.523	chr.19			7	11	296089	SNRPEP4	1.9325	7	11.2476
SRRM2-AS1	6.9211	11.1269	0.684978	Up	0.738	0.523	chr.16		SRRM2 antisense RNA 1	7	11	249744	SRRM2-AS1	12.561	7	11.2476
STRC	6.9211	11.1269	0.684978	Up	0.738	0.523	chr.15		stereocilin	7	11	238403	STRC	12.561	7	11.2476
LAMA3	618.941	994.34	0.683937	Up	0.087	0.036	chr.18		laminin, alpha 3	626	983	289229	LAMA3	763.322	626	1005.13
SLC9A3R1	340.121	546.23	0.683459	Up	0.123	0.04	chr.17		solute carrier family 9, subfamily A (NHE3, cation proton antiporter 3), member 3 regulator 1	344	540	283136	SLC9A3R1	425.141	344	552.154
SLIT3	66.2445	106.211	0.681065	Up	0.355	0.086	chr. 5	S	slit homolog 3 (Drosophila)	67	105	102233	SLIT3	80.1971	67	107.363
ZDHHC1	335.177	536.114	0.677616	Up	0.127	0.042	chr.16		zinc finger, DHHC-type containing 1	339	530	260194	ZDHHC1	427.074	339	541.929
LPCAT4	1321.92	2114.11	0.677412	Up	0.065	0.035	chr.15		lysophosphatidylcholine acyltransferase 4	1337	2090	236609	LPCAT4	1750.81	1337	2137.04
GNB1L	94.9175	151.731	0.676765	Up	0.292	0.07	chr.22		guanine nucleotide binding protein (G protein), beta polypeptide 1-like	96	150	329269	GNB1L	101.454	96	153.376
SECTM1	63.2783	101.154	0.676765	Up	0.368	0.09	chr.17		secreted and transmembrane 1	64	100	286684	SECTM1	71.501	64	102.251
CMBL	610.043	975.121	0.676671	Up	0.09	0.038	chr. 5		carboxymethylenebutenolidase homolog (Pseudomonas)	617	964	89335	CMBL	817.431	617	985.698
GGT1	87.9964	140.604	0.676117	Up	0.306	0.073	chr.22		gamma-glutamyltransferase 1	89	139	330984	GGT1	108.218	89	142.129
ZNF23	87.9964	140.604	0.676117	Up	0.306	0.073	chr.16		zinc finger protein 23	89	139	261721	ZNF23	418.378	475	300.617
ZNF23	87.9964	140.604	0.676117	Up	0.306	0.073	chr.16		zinc finger protein 23	89	139	261721	ZNF23	100.488	89	142.129
FUT8	880.953	1407.05	0.675534	Up	0.076	0.037	chr.14		fucosyltransferase 8 (alpha (1,6) fucosyltransferase)	891	1391	228237	FUT8	1133.39	891	1422.31
RNASE4	276.843	442.041	0.675115	Up	0.146	0.046	chr.14		ribonuclease, RNase A family, 4	280	437	221874	RNASE4	404.85	280	446.836
FAM117B	141.387	225.573	0.673937	Up	0.229	0.056	chr. 2	S	family with sequence similarity 117, member B	143	223	48695	FAM117B	189.381	143	228.019
PTRF	15273.8	24360.8	0.673504	Up	0.046	0.034	chr.17		polymerase I and transcript release factor	15448	24083	276067	PTRF	19031.8	15448	24625.1
FAM50B	127.545	203.319	0.672733	Up	0.246	0.06	chr. 6		family with sequence similarity 50, member B	129	201	104975	FAM50B	163.293	129	205.524
SEMA3B	93.9288	149.707	0.672506	Up	0.297	0.072	chr. 3		sema domain, immunoglobulin domain (Ig), short basic domain, secreted, (semaphorin) 3B	95	148	60553	SEMA3B	134.306	95	151.331
APCDD1	51.4136	81.9344	0.672319	Up	0.411	0.103	chr.18		adenomatosis polyposis coli down-regulated 1	52	81	288131	APCDD1	57.9738	52	82.8231
CYFIP2	397.467	633.222	0.671876	Up	0.117	0.042	chr. 5		cytoplasmic FMR1 interacting protein 2	402	626	101579	CYFIP2	496.642	402	640.09
TMEM187	147.32	234.676	0.67172	Up	0.224	0.056	chr.X		transmembrane protein 187	149	232	346931	TMEM187	190.347	149	237.222
PRR5	156.218	248.838	0.671642	Up	0.216	0.056	chr.22		proline rich 5 (renal)	158	246	335378	PRR5	163.293	158	251.537
DYSF	6740.13	10735.4	0.671532	Up	0.049	0.034	chr. 2	R	dysferlin	6817	10613	37062	DYSF	8017.78	6817	10851.9
RAD51-AS1	95.9062	152.742	0.671401	Up	0.294	0.072	chr.15		RAD51 antisense RNA 1 (head to head)	97	151	237371	RAD51-AS1	143.002	97	154.399
ALG1L9P	17.797	28.323	0.67034	Up	0.61	0.285	chr.11		asparagine-linked glycosylation 1-like 9, pseudogene; Derived by automated computational analysis using gene prediction method: BestRefSeq.	18	28	187348	ALG1L9P	20.2908	18	28.6302
CTB-52I2.4	8.8985	14.1615	0.67034	Up	0.713	0.461	chr.19		processed_transcript	9	14	301776	CTB-52I2.4	7.7298	9	14.3151
CYP46A1	8.8985	14.1615	0.67034	Up	0.713	0.461	chr.14		cytochrome P450, family 46, subfamily A, polypeptide 1	9	14	232494	CYP46A1	8.6961	9	14.3151
HIST3H2BB	8.8985	14.1615	0.67034	Up	0.713	0.461	chr. 1		histone cluster 3, H2bb	9	14	28181	HIST3H2BB	6.7636	9	14.3151
PCDHGB1	8.8985	14.1615	0.67034	Up	0.713	0.461	chr. 5		protocadherin gamma subfamily B, 1	9	14	99635	PCDHGB1	14.4935	9	14.3151
RIBC1	8.8985	14.1615	0.67034	Up	0.713	0.461	chr.X		RIB43A domain with coiled-coils 1	9	14	340363	RIBC1	4.8312	9	14.3151
SNHG24	8.8985	14.1615	0.67034	Up	0.713	0.461	chr.14		small nucleolar RNA host gene 24 (non-protein coding)	9	14	232943	SNHG24	7.7298	9	14.3151
TLL2	8.8985	14.1615	0.67034	Up	0.713	0.461	chr.10		tolloid-like 2	9	14	170060	TLL2	7.7298	9	14.3151
AVPI1	71.1881	113.292	0.670339	Up	0.35	0.088	chr.10		arginine vasopressin-induced 1	72	112	170318	AVPI1	71.501	72	114.521
CLSTN3	2876.2	4574.17	0.669346	Up	0.055	0.036	chr.12		calsyntenin 3	2909	4522	197318	CLSTN3	3659.11	2909	4623.78
PIK3IP1	428.117	680.764	0.669148	Up	0.113	0.042	chr.22		phosphoinositide-3-kinase interacting protein 1	433	673	332509	PIK3IP1	582.637	433	688.148
HVCN1	118.647	188.146	0.665177	Up	0.263	0.07	chr.12		hydrogen voltage-gated channel 1	120	186	211923	HVCN1	172.955	120	190.186
CASC10	109.748	173.984	0.664757	Up	0.276	0.072	chr.10		cancer susceptibility candidate 10	111	172	163858	CASC10	138.171	111	175.871
NDRG4	1171.64	1857.18	0.664588	Up	0.071	0.039	chr.16		NDRG family member 4	1185	1836	259014	NDRG4	1372.05	1185	1877.32
LHPP	153.252	242.769	0.663675	Up	0.224	0.059	chr.10	G	phospholysine phosphohistidine inorganic pyrophosphate phosphatase	155	240	172815	LHPP	182.618	155	245.402
CGB7	41.5264	65.7499	0.66296	Up	0.46	0.122	chr.19		chorionic gonadotropin, beta polypeptide 7	42	65	311192	CGB7	72.4673	42	66.463
PLS1	41.5264	65.7499	0.66296	Up	0.46	0.122	chr. 3		plastin 1	42	65	68695	PLS1	80.1971	42	66.463
DNM1	52.4024	82.946	0.66254	Up	0.415	0.108	chr. 9		dynamin 1	53	82	159536	DNM1	82.1296	53	83.8456
IGF2	908.637	1437.39	0.661678	Up	0.08	0.04	chr.11	A	insulin-like growth factor 2	919	1421	174814	IGF2	1084.11	919	1452.98
GSN	5538.83	8757.88	0.661	Up	0.053	0.037	chr. 9	R	gelsolin	5602	8658	158313	GSN	6629.3	5602	8852.87
KIAA1257	21.7519	34.3922	0.66094	Up	0.581	0.254	chr. 3		KIAA1257	22	34	66902	KIAA1257	32.8518	22	34.7653
PABPC4L	65.2558	103.177	0.660939	Up	0.374	0.097	chr. 4		poly(A) binding protein, cytoplasmic 4-like	66	102	84616	PABPC4L	67.6361	66	104.296
ERICH6-AS1	10.876	17.1961	0.660933	Up	0.69	0.414	chr. 3		ERICH6 antisense RNA 1	11	17	69455	ERICH6-AS1	16.4259	11	17.3826
NOSTRIN	10.876	17.1961	0.660933	Up	0.69	0.414	chr. 2	S	nitric oxide synthase trafficking	11	17	45140	NOSTRIN	19.3246	11	17.3826
NPIPB9	10.876	17.1961	0.660933	Up	0.69	0.414	chr.16		nuclear pore complex interacting protein family, member B9	11	17	254667	NPIPB9	16.4259	11	17.3826
NPPA-AS1	10.876	17.1961	0.660933	Up	0.69	0.414	chr. 1		NPPA antisense RNA 1	11	17	2617	NPPA-AS1	15.4597	11	17.3826
XG	10.876	17.1961	0.660933	Up	0.69	0.414	chr.X		Xg blood group	11	17	336643	XG	13.5272	11	17.3826
PTGR1	2729.87	4313.19	0.659925	Up	0.058	0.038	chr. 9		prostaglandin reductase 1	2761	4264	157583	PTGR1	3836.9	2761	4359.97
SV2A	247.181	390.453	0.659581	Up	0.166	0.052	chr. 1	U	synaptic vesicle glycoprotein 2A	250	386	17405	SV2A	282.139	250	394.688
GAMT	320.346	505.768	0.658843	Up	0.141	0.048	chr.19		guanidinoacetate N-methyltransferase	324	500	294435	GAMT	404.85	324	511.254
CTF1	69.2107	109.246	0.658512	Up	0.364	0.096	chr.16		cardiotrophin 1	70	108	255964	CTF1	85.9945	70	110.431
PROX1	209.609	330.772	0.658135	Up	0.186	0.056	chr. 1	K	prospero homeobox 1	212	327	26760	PROX1	258.95	212	334.36
NBEAL2	4341.49	6849.11	0.657728	Up	0.055	0.038	chr. 3		neurobeachin-like 2	4391	6771	59072	NBEAL2	5400.26	4391	6923.4
RCN3	2793.14	4404.23	0.656999	Up	0.059	0.039	chr.19		reticulocalbin 3, EF-hand calcium binding domain	2825	4354	311589	RCN3	3379.87	2825	4452
UBTD1	1012.45	1594.18	0.65496	Up	0.079	0.042	chr.10		ubiquitin domain containing 1	1024	1576	170282	UBTD1	1281.22	1024	1611.47
SLFNL1	25.7068	40.4615	0.6544	Up	0.556	0.23	chr. 1	Z	schlafen-like 1	26	40	8088	SLFNL1	29.9531	26	40.9003
MAPT	38.5602	60.6922	0.654399	Up	0.481	0.154	chr.17		microtubule-associated protein tau	39	60	277800	MAPT	43.4804	39	61.3505
LRRC71	12.8534	20.2307	0.654396	Up	0.67	0.376	chr. 1	S	leucine rich repeat containing 71	13	20	20421	LRRC71	20.2908	13	20.4502
RAD21L1	12.8534	20.2307	0.654396	Up	0.67	0.376	chr.20		RAD21-like 1 (S. pombe)	13	20	316832	RAD21L1	30.9194	13	20.4502
ITGB5	4479.91	7048.39	0.653824	Up	0.056	0.04	chr. 3		integrin, beta 5	4531	6968	66241	ITGB5	5649.55	4531	7124.83
SLC16A13	352.974	555.333	0.653791	Up	0.135	0.05	chr.17		solute carrier family 16, member 13	357	549	267219	SLC16A13	411.614	357	561.357
RGS7BP	145.342	228.607	0.653415	Up	0.239	0.064	chr. 5		regulator of G-protein signaling 7 binding protein	147	226	92418	RGS7BP	210.638	147	231.087
ADAMTS18	1589.87	2499.51	0.652736	Up	0.069	0.041	chr.16		ADAM metallopeptidase with thrombospondin type 1 motif, 18	1608	2471	262683	ADAMTS18	1916.03	1608	2526.62
EPHX1	714.847	1123.82	0.6527	Up	0.093	0.044	chr. 1	R	epoxide hydrolase 1, microsomal (xenobiotic)	723	1111	27633	EPHX1	966.23	723	1136.01
PCDHGB2	40.5377	63.7268	0.652636	Up	0.472	0.15	chr. 5		protocadherin gamma subfamily B, 2	41	63	99647	PCDHGB2	58.94	41	64.418
CST3	3526.78	5543.22	0.652373	Up	0.058	0.04	chr.20		cystatin C	3567	5480	318817	CST3	4364.46	3567	5603.34
CCDC180	95.9062	150.719	0.652164	Up	0.309	0.081	chr. 9		coiled-coil domain containing 180	97	149	156626	CCDC180	125.61	97	152.354
ZBTB11-AS1	42.5151	66.7614	0.651039	Up	0.464	0.127	chr. 3		ZBTB11 antisense RNA 1	43	66	64133	ZBTB11-AS1	42.5141	43	67.4855
GALK1	607.076	952.867	0.650397	Up	0.101	0.046	chr.17	G	galactokinase 1	614	942	283883	GALK1	692.787	614	963.202
CGNL1	1185.48	1860.22	0.649998	Up	0.076	0.043	chr.15		cingulin-like 1	1199	1839	240375	CGNL1	1562.39	1199	1880.39
INE1	29.6617	46.5307	0.649582	Up	0.533	0.186	chr.X		inactivation escape 1 (non-protein coding)	30	46	339006	INE1	27.0544	30	47.0354
MYOM2	29.6617	46.5307	0.649582	Up	0.533	0.186	chr. 8		myomesin 2	30	46	137011	MYOM2	44.4466	30	47.0354
GABBR2	2392.71	3752.8	0.649321	Up	0.063	0.042	chr. 9		gamma-aminobutyric acid (GABA) B receptor, 2	2420	3710	156770	GABBR2	3238.8	2420	3793.5
NT5M	61.3009	96.096	0.648568	Up	0.395	0.107	chr.17		5',3'-nucleotidase, mitochondrial	62	95	269863	NT5M	91.7919	62	97.1383
MYCN	31.6392	49.5653	0.647617	Up	0.523	0.18	chr. 2	K	v-myc avian myelocytomatosis viral oncogene neuroblastoma derived homolog	32	49	31413	MYCN	32.8518	32	50.1029
KBTBD11	48.4475	75.8652	0.647016	Up	0.442	0.121	chr. 8		kelch repeat and BTB (POZ) domain containing 11	49	75	137004	KBTBD11	61.8387	49	76.6881
GIPC3	350.997	549.264	0.646042	Up	0.14	0.053	chr.19		GIPC PDZ domain containing family, member 3	355	543	295439	GIPC3	424.175	355	555.222
CFAP70	16.8083	26.2999	0.645883	Up	0.634	0.321	chr.10		cilia and flagella associated protein 70	17	26	167878	CFAP70	10.6285	17	26.5852
RIMS2	16.8083	26.2999	0.645883	Up	0.634	0.321	chr. 8	R	regulating synaptic membrane exocytosis 2	17	26	146699	RIMS2	27.0544	17	26.5852
CFAP57	35.5941	55.6345	0.644342	Up	0.503	0.169	chr. 1		cilia and flagella associated protein 57	36	55	8412	CFAP57	31.8856	36	56.2379
KCNAB2	341.11	533.08	0.644115	Up	0.144	0.053	chr. 1	C	potassium voltage-gated channel, shaker-related subfamily, beta member 2	345	527	1538	KCNAB2	394.222	345	538.862
MGAT5B	54.3798	84.9691	0.643867	Up	0.422	0.116	chr.17		mannosyl (alpha-1,6-)-glycoprotein beta-1,6-N- acetyl-glucosaminyltransferase, isozyme B	55	84	284564	MGAT5B	70.5348	55	85.8907
SLC2A12	37.5715	58.6691	0.642962	Up	0.494	0.165	chr. 6	G	solute carrier family 2 (facilitated glucose transporter), member 12	38	58	117243	SLC2A12	55.0751	38	59.3055
ARMC12	18.7858	29.3346	0.642961	Up	0.617	0.3	chr. 6		armadillo repeat containing 12	19	29	110294	ARMC12	21.2571	19	29.6527
DSG2	18.7858	29.3346	0.642961	Up	0.617	0.3	chr.18		desmoglein 2	19	29	289703	DSG2	24.1558	19	29.6527
NR1D1	679.253	1060.09	0.642165	Up	0.099	0.048	chr.17		nuclear receptor subfamily 1, group D, member 1	687	1048	275110	NR1D1	946.905	687	1071.59
TGM2	43619.5	68038	0.641366	Up	0.053	0.043	chr.20		transglutaminase 2	44117	67262	320782	TGM2	54163	44117	68775.9
FKBP9P1	20.7632	32.3692	0.640593	Up	0.602	0.281	chr. 7		processed_transcript	21	32	125567	FKBP9P1	34.7843	21	32.7203
ECI2	2571.67	4004.67	0.638978	Up	0.065	0.045	chr. 6		enoyl-CoA delta isomerase 2	2601	3959	105035	ECI2	3818.54	2601	4048.11
CEL	49.4362	76.8768	0.63698	Up	0.446	0.126	chr. 9		carboxyl ester lipase	50	76	160632	CEL	60.8725	50	77.7106
P4HA3	1291.27	2007.9	0.636893	Up	0.079	0.047	chr.11		prolyl 4-hydroxylase, alpha polypeptide III	1306	1985	188257	P4HA3	1711.19	1306	2029.68
ALDOA	13878.7	21572	0.636287	Up	0.056	0.045	chr.16		aldolase A, fructose-bisphosphate	14037	21326	255357	ALDOA	17307.1	14037	21806
PIK3CG	207.632	322.68	0.636076	Up	0.202	0.065	chr. 7		phosphatidylinositol-4,5-bisphosphate 3-kinase, catalytic subunit gamma	210	319	131442	PIK3CG	297.599	210	326.18
PROM2	26.6955	41.473	0.635576	Up	0.562	0.24	chr. 2	U	prominin 2	27	41	39312	PROM2	22.2233	27	41.9228
SLC27A3	896.773	1392.89	0.635263	Up	0.091	0.049	chr. 1		solute carrier family 27 (fatty acid transporter), member 3	907	1377	18731	SLC27A3	1075.41	907	1407.99
CYP51A1	2340.31	3634.45	0.635038	Up	0.068	0.046	chr. 7		cytochrome P450, family 51, subfamily A, polypeptide 1	2367	3593	128652	CYP51A1	2675.49	2367	3673.87
GDPGP1	57.346	89.0152	0.634359	Up	0.419	0.119	chr.15	R	GDP-D-glucose phosphorylase 1	58	88	246300	GDPGP1	62.805	58	89.9807
S100A1	59.3234	92.0498	0.633813	Up	0.413	0.117	chr. 1		S100 calcium binding protein A1	60	91	18650	S100A1	82.1296	60	93.0482
TUBB3	803.832	1247.22	0.633754	Up	0.096	0.05	chr.16		tubulin, beta 3 class III	813	1233	264806	TUBB3	861.877	813	1260.75
SOX18	3871.84	6007.51	0.633748	Up	0.063	0.046	chr.20		SRY (sex determining region Y)-box 18	3916	5939	324140	SOX18	3846.56	3916	6072.67
RNaseP_nuc	30.6504	47.5422	0.633303	Up	0.539	0.195	chr.14		Nuclear RNase P	31	47	221659	RNaseP_nuc	57.0076	31	48.0579
ZNF503	99.8611	154.765	0.632085	Up	0.318	0.09	chr.10		zinc finger protein 503	101	153	168315	ZNF503	129.475	101	156.444
PDGFRL	101.839	157.8	0.63181	Up	0.314	0.09	chr. 8	A	platelet-derived growth factor receptor-like	103	156	138367	PDGFRL	115.948	103	159.511
ZNF74	453.824	703.018	0.631428	Up	0.128	0.055	chr.22		zinc finger protein 74	459	695	329561	ZNF74	545.92	459	710.643
MAGED1	3260.81	5049.59	0.630935	Up	0.065	0.047	chr.X		melanoma antigen family D, 1	3298	4992	340016	MAGED1	3774.09	3298	5104.36
DOK1	350.997	543.195	0.630012	Up	0.149	0.059	chr. 2	T	docking protein 1, 62kDa (downstream of tyrosine kinase 1)	355	537	37725	DOK1	384.56	355	549.087
GPC1	2934.53	4540.79	0.629812	Up	0.067	0.048	chr. 2		glypican 1	2968	4489	53366	GPC1	3268.76	2968	4590.04
LRP3	405.377	627.153	0.629553	Up	0.137	0.057	chr.19		low density lipoprotein receptor-related protein 3	410	620	304005	LRP3	438.668	410	633.955
L3MBTL1	255.091	394.499	0.629012	Up	0.182	0.064	chr.20		l(3)mbt-like 1 (Drosophila)	258	390	321170	L3MBTL1	320.788	258	398.778
RTN2	257.068	397.534	0.628926	Up	0.181	0.064	chr.19		reticulon 2	260	393	309531	RTN2	356.539	260	401.846
ZNF709	46.47	71.8191	0.628068	Up	0.465	0.136	chr.19		zinc finger protein 709	47	71	299298	ZNF709	58.94	13	0
ATP8A1	48.4475	74.8537	0.627651	Up	0.457	0.133	chr. 4		ATPase, aminophospholipid transporter (APLT), class I, type 8A, member 1	49	74	78249	ATP8A1	60.8725	49	75.6656
TRERF1	195.767	302.449	0.627554	Up	0.215	0.071	chr. 6		transcriptional regulating factor 1	198	299	111244	TRERF1	267.646	198	305.73
MFSD3	358.907	554.322	0.627115	Up	0.149	0.06	chr. 8		major facilitator superfamily domain containing 3	363	548	150248	MFSD3	421.276	363	560.334
PCDHGA9	52.4024	80.9229	0.626915	Up	0.443	0.129	chr. 5		protocadherin gamma subfamily A, 9	53	80	99687	PCDHGA9	120.779	53	81.8006
ZFP36L1	7327.43	11314	0.626734	Up	0.061	0.048	chr.14	R	ZFP36 ring finger protein-like 1	7411	11185	228627	ZFP36L1	9258.42	7411	11436.8
PORCN	380.659	587.703	0.626588	Up	0.144	0.059	chr.X		porcupine homolog (Drosophila)	385	581	339346	PORCN	464.757	385	594.077
CTD-2228K2.7	501.283	773.825	0.626383	Up	0.124	0.056	chr. 5		retained_intron	507	765	88608	CTD-2228K2.7	573.941	507	782.218
PCCA	450.858	695.937	0.626283	Up	0.131	0.057	chr.13		propionyl CoA carboxylase, alpha polypeptide	456	688	220327	PCCA	565.245	456	703.485
HEBP1	991.69	1530.45	0.625999	Up	0.091	0.052	chr.12		heme binding protein 1	1003	1513	198736	HEBP1	1301.51	1003	1547.05
MYRIP	470.633	726.283	0.625931	Up	0.128	0.058	chr. 3	Z	myosin VIIA and Rab interacting protein	476	718	57982	MYRIP	631.914	476	734.161
PRAF2	1200.31	1852.12	0.625772	Up	0.085	0.051	chr.X		PRA1 domain family, member 2	1214	1831	339672	PRAF2	1522.78	1214	1872.21
FAM107A	420.208	648.395	0.62577	Up	0.137	0.058	chr. 3	S	family with sequence similarity 107, member A	425	641	62170	FAM107A	486.014	425	655.428
RPARP-AS1	194.779	300.426	0.625176	Up	0.218	0.073	chr.10		RPARP antisense RNA 1	197	297	171075	RPARP-AS1	227.064	197	303.685
VSIG2	68.2219	105.2	0.624825	Up	0.394	0.115	chr.11	U	V-set and immunoglobulin domain containing 2	69	104	194320	VSIG2	90.8256	69	106.341
DHRS1	442.948	682.787	0.624297	Up	0.134	0.058	chr.14		dehydrogenase/reductase (SDR family) member 1	448	675	224242	DHRS1	535.291	448	690.193
PTOV1	2138.61	3295.59	0.623862	Up	0.073	0.051	chr.19		prostate tumor overexpressed 1	2163	3258	311911	PTOV1	2632.98	2163	3331.33
VAMP1	277.831	427.88	0.622996	Up	0.176	0.065	chr.12		vesicle-associated membrane protein 1 (synaptobrevin 1)	281	423	196562	VAMP1	329.484	281	432.521
PRKCDBP	678.265	1043.91	0.622071	Up	0.109	0.055	chr.11		protein kinase C, delta binding protein	686	1032	176023	PRKCDBP	750.761	686	1055.23
PC	243.226	374.268	0.621775	Up	0.192	0.068	chr.11		pyruvate carboxylase	246	370	186124	PC	312.092	246	378.328
ITGA10	3829.33	5887.14	0.620476	Up	0.067	0.051	chr. 1		integrin, alpha 10	3873	5820	16707	ITGA10	5001.21	3873	5951
LRP1	638.716	981.19	0.619359	Up	0.113	0.057	chr.12		low density lipoprotein receptor-related protein 1	646	970	206006	LRP1	794.241	646	991.833
HCFC1	1975.47	3034.61	0.619315	Up	0.076	0.052	chr.X		host cell factor C1	1998	3000	346921	HCFC1	2315.09	1998	3067.52
COX6B2	9.8872	15.1731	0.617882	Up	0.724	0.484	chr.19		cytochrome c oxidase subunit VIb polypeptide 2 (testis)	10	15	315053	COX6B2	8.6961	10	15.3376
SRP54-AS1	9.8872	15.1731	0.617882	Up	0.724	0.484	chr.14		SRP54 antisense RNA 1 (head to head)	10	15	225165	SRP54-AS1	17.3921	10	15.3376
ARL9	5.9323	9.1038	0.617877	Up	0.782	0.636	chr. 4	R	ADP-ribosylation factor-like 9	6	9	79228	ARL9	6.7636	6	9.2026
ENPP2	5.9323	9.1038	0.617877	Up	0.782	0.636	chr. 8		ectonucleotide pyrophosphatase/phosphodiesterase 2	6	9	147425	ENPP2	5.7974	6	9.2026
IL17C	5.9323	9.1038	0.617877	Up	0.782	0.636	chr.16		interleukin 17C	6	9	264118	IL17C	2.8987	6	9.2026
MIPEPP3	5.9323	9.1038	0.617877	Up	0.782	0.636	chr.13		processed_transcript	6	9	216067	MIPEPP3	1.9325	6	9.2026
PCDH11X	5.9323	9.1038	0.617877	Up	0.782	0.636	chr.X		protocadherin 11 X-linked	6	9	342356	PCDH11X	9.6623	6	9.2026
PCDHA10	5.9323	9.1038	0.617877	Up	0.782	0.636	chr. 5		protocadherin alpha 10	6	9	99426	PCDHA10	20.2908	6	9.2026
TLR5	5.9323	9.1038	0.617877	Up	0.782	0.636	chr. 1		toll-like receptor 5	6	9	27305	TLR5	9.6623	6	9.2026
TMEM236	5.9323	9.1038	0.617877	Up	0.782	0.636	chr.10		transmembrane protein 236	6	9	163675	TMEM236	4.8312	6	9.2026
TNFRSF13C	5.9323	9.1038	0.617877	Up	0.782	0.636	chr.22		tumor necrosis factor receptor superfamily, member 13C	6	9	334874	TNFRSF13C	8.6961	6	9.2026
TRIM17	5.9323	9.1038	0.617877	Up	0.782	0.636	chr. 1		tripartite motif containing 17	6	9	28156	TRIM17	10.6285	6	9.2026
UNC5B-AS1	5.9323	9.1038	0.617877	Up	0.782	0.636	chr.10		UNC5B antisense RNA 1	6	9	167547	UNC5B-AS1	6.7636	6	9.2026
VASN	5.9323	9.1038	0.617877	Up	0.782	0.636	chr.16		vasorin	6	9	250729	VASN	0.9662	6	9.2026
GRIK4	13.8421	21.2423	0.617877	Up	0.679	0.395	chr.11		glutamate receptor, ionotropic, kainate 4	14	21	193836	GRIK4	27.0544	14	21.4727
NUDT16P1	13.8421	21.2423	0.617877	Up	0.679	0.395	chr. 3		processed_transcript	14	21	67395	NUDT16P1	14.4935	14	21.4727
CBX3P2	17.797	27.3115	0.617874	Up	0.641	0.336	chr.18		processed_transcript	18	27	287364	CBX3P2	25.122	18	27.6077
POM121L9P	17.797	27.3115	0.617874	Up	0.641	0.336	chr.22		POM121 transmembrane nucleoporin-like 9, pseudogene; Derived by automated computational analysis using gene prediction method: BestRefSeq.	18	27	330881	POM121L9P	18.3584	18	27.6077
CBLN2	11.8647	18.2077	0.617873	Up	0.701	0.434	chr.18		cerebellin 2 precursor	12	18	292830	CBLN2	12.561	12	18.4051
EGR2	11.8647	18.2077	0.617873	Up	0.701	0.434	chr.10	K	early growth response 2	12	18	166878	EGR2	15.4597	12	18.4051
HNF1A-AS1	11.8647	18.2077	0.617873	Up	0.701	0.434	chr.12		HNF1A antisense RNA 1	12	18	213457	HNF1A-AS1	7.7298	12	18.4051
RBMXL2	11.8647	18.2077	0.617873	Up	0.701	0.434	chr.11		RNA binding motif protein, X-linked-like 2	12	18	176342	RBMXL2	7.7298	12	18.4051
SIGLEC15	11.8647	18.2077	0.617873	Up	0.701	0.434	chr.18		sialic acid binding Ig-like lectin 15	12	18	290648	SIGLEC15	15.4597	12	18.4051
SMIM1	11.8647	18.2077	0.617873	Up	0.701	0.434	chr. 1	R	small integral membrane protein 1 (Vel blood group)	12	18	1420	SMIM1	11.5948	12	18.4051
TMSB15A	11.8647	18.2077	0.617873	Up	0.701	0.434	chr.X		thymosin beta 15a	12	18	342891	TMSB15A	16.4259	12	18.4051
CD74	21.7519	33.3807	0.617873	Up	0.609	0.294	chr. 5	U	CD74 molecule, major histocompatibility complex, class II invariant chain	22	33	100802	CD74	26.0882	22	33.7428
NCKAP1L	21.7519	33.3807	0.617873	Up	0.609	0.294	chr.12		NCK-associated protein 1-like	22	33	204684	NCKAP1L	23.1895	22	33.7428
NXPH3	37.5715	57.6576	0.617872	Up	0.513	0.184	chr.17		neurexophilin 3	38	57	278933	NXPH3	47.3453	38	58.283
SELL	100.85	154.765	0.617872	Up	0.327	0.097	chr. 1	U	selectin L	102	153	22558	SELL	133.34	102	156.444
MIAT	15.8196	24.2769	0.617871	Up	0.659	0.362	chr.22		myocardial infarction associated transcript (non- protein coding)	16	24	331377	MIAT	24.1558	16	24.5402
PDE3B	61.3009	94.0729	0.617871	Up	0.42	0.125	chr.11	T	phosphodiesterase 3B, cGMP-inhibited	62	93	177587	PDE3B	85.9945	62	95.0932
PIGY	29.6617	45.5191	0.617871	Up	0.556	0.239	chr. 4		phosphatidylinositol glycan anchor biosynthesis, class Y	30	45	81873	PIGY	22.2233	30	46.0129
DACT3	19.7745	30.3461	0.61787	Up	0.625	0.313	chr.19		dishevelled-binding antagonist of beta-catenin 3	20	30	310052	DACT3	17.3921	20	30.6752
BCRP3	23.7294	36.4153	0.617869	Up	0.595	0.277	chr.22		retained_intron	24	36	331049	BCRP3	27.0544	24	36.8103
GUSBP9	27.6843	42.4845	0.617869	Up	0.568	0.25	chr. 5			28	42	93204	GUSBP9	25.122	28	42.9453
PCDHGB3	27.6843	42.4845	0.617869	Up	0.568	0.25	chr. 5		protocadherin gamma subfamily B, 3	28	42	99657	PCDHGB3	18.3584	28	42.9453
ANGPTL1	3.9549	6.0692	0.617865	Up	0.82	0.767	chr. 1	U	angiopoietin-like 1	4	6	23323	ANGPTL1	5.7974	4	6.1351
CADPS	3.9549	6.0692	0.617865	Up	0.82	0.767	chr. 3	U	Ca++-dependent secretion activator	4	6	62319	CADPS	0.9662	4	6.1351
CCSER1	7.9098	12.1384	0.617865	Up	0.751	0.548	chr. 4	S	coiled-coil serine-rich protein 1	8	12	81994	CCSER1	11.5948	8	12.2701
CEBPB-AS1	7.9098	12.1384	0.617865	Up	0.751	0.548	chr.20		CEBPB antisense RNA 1	8	12	322401	CEBPB-AS1	12.561	8	12.2701
CLEC3B	3.9549	6.0692	0.617865	Up	0.82	0.767	chr. 3	O	C-type lectin domain family 3, member B	4	6	58736	CLEC3B	0.9662	4	6.1351
CSMD2	3.9549	6.0692	0.617865	Up	0.82	0.767	chr. 1		CUB and Sushi multiple domains 2	4	6	6854	CSMD2	9.6623	4	6.1351
DNAJC9-AS1	3.9549	6.0692	0.617865	Up	0.82	0.767	chr.10		DNAJC9 antisense RNA 1	4	6	167863	DNAJC9-AS1	6.7636	4	6.1351
DPEP1	3.9549	6.0692	0.617865	Up	0.82	0.767	chr.16		dipeptidase 1 (renal)	4	6	264555	DPEP1	2.8987	4	6.1351
FTCD	3.9549	6.0692	0.617865	Up	0.82	0.767	chr.21		formimidoyltransferase cyclodeaminase	4	6	328252	FTCD	1.9325	4	6.1351
FXYD2	3.9549	6.0692	0.617865	Up	0.82	0.767	chr.11		FXYD domain containing ion transport regulator 2	4	6	192848	FXYD2	6.7636	4	6.1351
HMGN2P4	3.9549	6.0692	0.617865	Up	0.82	0.767	chr. 5			4	6	93769	HMGN2P4	3.8649	4	6.1351
HTN1	7.9098	12.1384	0.617865	Up	0.751	0.548	chr. 4		histatin 1	8	12	79907	HTN1	2.8987	8	12.2701
IL12RB1	3.9549	6.0692	0.617865	Up	0.82	0.767	chr.19		interleukin 12 receptor, beta 1	4	6	301783	IL12RB1	1.9325	4	6.1351
IL16	7.9098	12.1384	0.617865	Up	0.751	0.548	chr.15		interleukin 16	8	12	244971	IL16	20.2908	8	12.2701
INTS4P1	7.9098	12.1384	0.617865	Up	0.751	0.548	chr. 7		processed_transcript	8	12	126237	INTS4P1	9.6623	8	12.2701
PCDHB4	3.9549	6.0692	0.617865	Up	0.82	0.767	chr. 5		protocadherin beta 4	4	6	99510	PCDHB4	3.8649	4	6.1351
PGAM1P5	3.9549	6.0692	0.617865	Up	0.82	0.767	chr.12		processed_transcript	4	6	209736	PGAM1P5	5.7974	4	6.1351
RN7SL121P	7.9098	12.1384	0.617865	Up	0.751	0.548	chr.19		misc_RNA	8	12	295071	RN7SL121P	8.6961	8	12.2701
RNASE6	3.9549	6.0692	0.617865	Up	0.82	0.767	chr.14		ribonuclease, RNase A family, k6	4	6	221904	RNASE6	7.7298	4	6.1351
RNF2P1	3.9549	6.0692	0.617865	Up	0.82	0.767	chr. 9			4	6	151130	RNF2P1	1.9325	4	6.1351
ROPN1L	3.9549	6.0692	0.617865	Up	0.82	0.767	chr. 5	S	rhophilin associated tail protein 1-like	4	6	89376	ROPN1L	8.6961	4	6.1351
SLC2A4	7.9098	12.1384	0.617865	Up	0.751	0.548	chr.17		solute carrier family 2 (facilitated glucose transporter), member 4	8	12	267491	SLC2A4	7.7298	8	12.2701
STEAP3-AS1	3.9549	6.0692	0.617865	Up	0.82	0.767	chr. 2		STEAP3 antisense RNA 1	4	6	41936	STEAP3-AS1	6.7636	4	6.1351
STK31	3.9549	6.0692	0.617865	Up	0.82	0.767	chr. 7	T	serine/threonine kinase 31	4	6	122503	STK31	4.8312	4	6.1351
TMEM213	3.9549	6.0692	0.617865	Up	0.82	0.767	chr. 7		transmembrane protein 213	4	6	134156	TMEM213	0.9662	4	6.1351
WDR63	3.9549	6.0692	0.617865	Up	0.82	0.767	chr. 1	R	WD repeat domain 63	4	6	12752	WDR63	3.8649	4	6.1351
ANKS1B	1.9775	3.0346	0.617829	Up	0.87	1	chr.12		ankyrin repeat and sterile alpha motif domain containing 1B	2	3	210073	ANKS1B	3.8649	2	3.0675
ATF4P4	1.9775	3.0346	0.617829	Up	0.87	1	chr.11		processed_transcript	2	3	192309	ATF4P4	1.9325	2	3.0675
BCL2L14	1.9775	3.0346	0.617829	Up	0.87	1	chr.12		BCL2-like 14 (apoptosis facilitator)	2	3	198552	BCL2L14	2.8987	2	3.0675
CELA3B	1.9775	3.0346	0.617829	Up	0.87	1	chr. 1	O	chymotrypsin-like elastase family, member 3B	2	3	4239	CELA3B	1.9325	2	3.0675
CLDN10-AS1	1.9775	3.0346	0.617829	Up	0.87	1	chr.13		CLDN10 antisense RNA 1	2	3	219921	CLDN10-AS1	4.8312	2	3.0675
CPA4	1.9775	3.0346	0.617829	Up	0.87	1	chr. 7	E	carboxypeptidase A4	2	3	133391	CPA4	5.7974	2	3.0675
CYP4F26P	1.9775	3.0346	0.617829	Up	0.87	1	chr. 9			2	3	152462	CYP4F26P	0.9662	2	3.0675
EFHC2	1.9775	3.0346	0.617829	Up	0.87	1	chr.X		EF-hand domain (C-terminal) containing 2	2	3	338779	EFHC2	2.8987	2	3.0675
ERBB4	1.9775	3.0346	0.617829	Up	0.87	1	chr. 2	T	v-erb-b2 avian erythroblastic leukemia viral oncogene homolog 4	2	3	49608	ERBB4	5.7974	2	3.0675
FKSG68	1.9775	3.0346	0.617829	Up	0.87	1	chr.21			2	3	326443	FKSG68	2.8987	2	3.0675
FOXA1	1.9775	3.0346	0.617829	Up	0.87	1	chr.14		forkhead box A1	2	3	225549	FOXA1	1.9325	2	3.0675
FTO-IT1	1.9775	3.0346	0.617829	Up	0.87	1	chr.16		FTO intronic transcript 1 (non-protein coding)	2	3	257817	FTO-IT1	6.7636	2	3.0675
GHRHR	1.9775	3.0346	0.617829	Up	0.87	1	chr. 7		growth hormone releasing hormone receptor	2	3	123381	GHRHR	2.8987	2	3.0675
GPR61	1.9775	3.0346	0.617829	Up	0.87	1	chr. 1	U	G protein-coupled receptor 61	2	3	14700	GPR61	4.8312	2	3.0675
GPR63	1.9775	3.0346	0.617829	Up	0.87	1	chr. 6		G protein-coupled receptor 63	2	3	114612	GPR63	11.5948	2	3.0675
H3F3C	1.9775	3.0346	0.617829	Up	0.87	1	chr.12		H3 histone, family 3C	2	3	200703	H3F3C	4.8312	2	3.0675
HLF	1.9775	3.0346	0.617829	Up	0.87	1	chr.17		hepatic leukemia factor	2	3	279901	HLF	0.9662	2	3.0675
HOXC-AS1	1.9775	3.0346	0.617829	Up	0.87	1	chr.12		HOXC cluster antisense RNA 1	2	3	204436	HOXC-AS1	7.7298	2	3.0675
KCNK12	1.9775	3.0346	0.617829	Up	0.87	1	chr. 2		potassium channel, subfamily K, member 12	2	3	34807	KCNK12	1.9325	2	3.0675
MKNK1-AS1	1.9775	3.0346	0.617829	Up	0.87	1	chr. 1		MKNK1 antisense RNA 1	2	3	9496	MKNK1-AS1	5.7974	2	3.0675
PLXDC2	1.9775	3.0346	0.617829	Up	0.87	1	chr.10		plexin domain containing 2	2	3	163792	PLXDC2	1.9325	2	3.0675
PRDM7	1.9775	3.0346	0.617829	Up	0.87	1	chr.16		PR domain containing 7	2	3	264959	PRDM7	0.9662	2	3.0675
PRKXP1	1.9775	3.0346	0.617829	Up	0.87	1	chr.15			2	3	247321	PRKXP1	0.9662	6	1.0225
PRSS36	1.9775	3.0346	0.617829	Up	0.87	1	chr.16		protease, serine, 36	2	3	256174	PRSS36	3.8649	2	3.0675
PVRL3-AS1	1.9775	3.0346	0.617829	Up	0.87	1	chr. 3		PVRL3 antisense RNA 1	2	3	64597	PVRL3-AS1	0.9662	2	3.0675
RASGEF1B	1.9775	3.0346	0.617829	Up	0.87	1	chr. 4	R	RasGEF domain family, member 1B	2	3	81036	RASGEF1B	2.8987	2	3.0675
RGPD4-AS1	1.9775	3.0346	0.617829	Up	0.87	1	chr. 2		RGPD4 antisense RNA 1 (head to head)	2	3	40788	RGPD4-AS1	1.9325	2	3.0675
RN7SL371P	1.9775	3.0346	0.617829	Up	0.87	1	chr. 1		misc_RNA	2	3	6059	RN7SL371P	0.9662	2	3.0675
RPL3L	1.9775	3.0346	0.617829	Up	0.87	1	chr.16		ribosomal protein L3-like	2	3	249032	RPL3L	1.9325	2	3.0675
RSPH14	1.9775	3.0346	0.617829	Up	0.87	1	chr.22		radial spoke head 14 homolog (Chlamydomonas)	2	3	330500	RSPH14	0.9662	2	3.0675
SERPINF2	1.9775	3.0346	0.617829	Up	0.87	1	chr.17		serpin peptidase inhibitor, clade F (alpha-2 antiplasmin, pigment epithelium derived factor), member 2	2	3	265544	SERPINF2	0.9662	2	3.0675
SIDT1	1.9775	3.0346	0.617829	Up	0.87	1	chr. 3	U	SID1 transmembrane family, member 1	2	3	65023	SIDT1	1.9325	2	3.0675
SLC35F1	1.9775	3.0346	0.617829	Up	0.87	1	chr. 6		solute carrier family 35, member F1	2	3	116149	SLC35F1	3.8649	2	3.0675
SORCS2	1.9775	3.0346	0.617829	Up	0.87	1	chr. 4	U	sortilin-related VPS10 domain containing receptor 2	2	3	75974	SORCS2	3.8649	2	3.0675
SOWAHA	1.9775	3.0346	0.617829	Up	0.87	1	chr. 5	R	sosondowah ankyrin repeat domain family member A	2	3	97629	SOWAHA	0.9662	2	3.0675
STAB2	1.9775	3.0346	0.617829	Up	0.87	1	chr.12		stabilin 2	2	3	210643	STAB2	1.9325	2	3.0675
TCEAL2	1.9775	3.0346	0.617829	Up	0.87	1	chr.X		transcription elongation factor A (SII)-like 2	2	3	342840	TCEAL2	0.9662	2	3.0675
TEKT1	1.9775	3.0346	0.617829	Up	0.87	1	chr.17		tektin 1	2	3	267111	TEKT1	0.9662	2	3.0675
TGFA	1.9775	3.0346	0.617829	Up	0.87	1	chr. 2	T	transforming growth factor, alpha	2	3	36808	TGFA	0.9662	2	3.0675
TRIM54	1.9775	3.0346	0.617829	Up	0.87	1	chr. 2	R	tripartite motif containing 54	2	3	32588	TRIM54	1.9325	2	3.0675
UBE2Q2P6	1.9775	3.0346	0.617829	Up	0.87	1	chr.15		processed_transcript	2	3	245117	UBE2Q2P6	19234.7	20111	18003.3
UBE2R2-AS1	1.9775	3.0346	0.617829	Up	0.87	1	chr. 9		UBE2R2 antisense RNA 1	2	3	152511	UBE2R2-AS1	1.9325	2	3.0675
VPREB3	1.9775	3.0346	0.617829	Up	0.87	1	chr.22		pre-B lymphocyte 3	2	3	330659	VPREB3	1.9325	2	3.0675
CIDEA	345.065	529.034	0.616493	Up	0.159	0.064	chr.18		cell death-inducing DFFA-like effector a	349	523	288393	CIDEA	545.92	349	534.772
PCDHGC3	617.952	946.798	0.615561	Up	0.117	0.059	chr. 5		protocadherin gamma subfamily C, 3	625	936	99728	PCDHGC3	600.995	625	957.067
PPAP2B	1229.97	1883.48	0.614775	Up	0.089	0.055	chr. 1	I	phosphatidic acid phosphatase type 2B	1244	1862	10821	PPAP2B	1553.7	1244	1903.91
TCEA3	145.342	222.538	0.614596	Up	0.268	0.084	chr. 1	K	transcription elongation factor A (SII), 3	147	220	4454	TCEA3	242.524	147	224.952
PHLDB3	183.903	281.207	0.612691	Up	0.235	0.079	chr.19		pleckstrin homology-like domain, family B, member 3	186	278	308541	PHLDB3	205.807	186	284.257
MS4A6A	181.925	278.173	0.612634	Up	0.236	0.079	chr.11		membrane-spanning 4-domains, subfamily A, member 6A	184	275	182348	MS4A6A	217.402	184	281.19
HSPB6	142.376	217.48	0.611177	Up	0.274	0.087	chr.19		heat shock protein, alpha-crystallin-related, B6	144	215	305018	HSPB6	200.976	144	219.839
FAM63A	331.223	505.768	0.610676	Up	0.166	0.067	chr. 1	S	family with sequence similarity 63, member A	335	500	17789	FAM63A	383.593	335	511.254
CRTC1	275.854	420.799	0.609227	Up	0.186	0.071	chr.19		CREB regulated transcription coactivator 1	279	416	302162	CRTC1	321.755	279	425.363
FBXL8	108.76	165.892	0.609102	Up	0.321	0.1	chr.16		F-box and leucine-rich repeat protein 8	110	164	259879	FBXL8	142.036	110	167.691
RHBDL1	52.4024	79.9114	0.608768	Up	0.457	0.141	chr.16		rhomboid, veinlet-like 1 (Drosophila)	53	79	248206	RHBDL1	65.7036	53	80.7781
THOC3	469.644	716.168	0.60873	Up	0.138	0.065	chr. 5		THO complex 3	475	708	102905	THOC3	571.042	475	723.936
FDPS	4469.03	6810.67	0.607835	Up	0.07	0.056	chr. 1	H	farnesyl diphosphate synthase	4520	6733	19548	FDPS	5320.06	4520	6884.55
HSD17B7	216.53	329.761	0.60685	Up	0.217	0.075	chr. 1	I	hydroxysteroid (17-beta) dehydrogenase 7	219	326	21858	HSD17B7	208.706	219	333.338
MICALL2	1364.44	2077.7	0.606677	Up	0.089	0.058	chr. 7		MICAL-like 2	1380	2054	120511	MICALL2	1565.29	1380	2100.23
LIPE	170.06	258.953	0.606644	Up	0.251	0.083	chr.19		lipase, hormone-sensitive	172	256	308256	LIPE	210.638	172	261.762
PASK	253.113	385.395	0.606556	Up	0.198	0.074	chr. 2		PAS domain containing serine/threonine kinase	256	381	53628	PASK	271.511	256	389.575
PRRG2	40.5377	61.7037	0.606093	Up	0.508	0.185	chr.19		proline rich Gla (G-carboxyglutamic acid) 2	41	61	311626	PRRG2	49.2777	41	62.373
P2RX7	111.726	169.938	0.605047	Up	0.32	0.102	chr.12		purinergic receptor P2X, ligand-gated ion channel, 7	113	168	213532	P2RX7	125.61	113	171.781
SHANK1	398.456	605.91	0.604685	Up	0.153	0.067	chr.19		SH3 and multiple ankyrin repeat domains 1	403	599	312388	SHANK1	445.432	403	612.482
IER5L	286.73	435.972	0.604544	Up	0.185	0.073	chr. 9		immediate early response 5-like	290	431	160014	IER5L	312.092	290	440.701
PHYHIP	67.2332	102.165	0.603658	Up	0.414	0.13	chr. 8	S	phytanoyl-CoA 2-hydroxylase interacting protein	68	101	139000	PHYHIP	81.1633	68	103.273
CCDC88B	63.2783	96.096	0.602766	Up	0.426	0.134	chr.11		coiled-coil domain containing 88B	64	95	184307	CCDC88B	73.4335	64	97.1383
LRFN3	410.32	623.106	0.602728	Up	0.152	0.068	chr.19		leucine rich repeat and fibronectin type III domain containing 3	415	616	305169	LRFN3	485.048	415	629.865
PANX2	343.087	520.941	0.602545	Up	0.168	0.071	chr.22		pannexin 2	347	515	336016	PANX2	364.269	347	526.591
MAGI2	91.9513	139.592	0.602274	Up	0.357	0.109	chr. 7	T	membrane associated guanylate kinase, WW and PDZ domain containing 2	93	138	127819	MAGI2	143.002	93	141.106
KCNMB4	151.275	229.619	0.602069	Up	0.272	0.087	chr.12		potassium large conductance calcium-activated channel, subfamily M, beta member 4	153	227	207932	KCNMB4	202.908	153	232.109
SHF	210.598	319.646	0.60198	Up	0.224	0.081	chr.15		Src homology 2 domain containing F	213	316	238890	SHF	215.469	213	323.113
PDLIM4	2034.79	3088.22	0.601893	Up	0.082	0.059	chr. 5		PDZ and LIM domain 4	2058	3053	97451	PDLIM4	2573.07	2058	3121.72
PCSK4	116.669	177.019	0.601477	Up	0.315	0.102	chr.19		proprotein convertase subtilisin/kexin type 4	118	175	294529	PCSK4	143.968	118	178.939
SLC26A1	112.715	170.95	0.600898	Up	0.322	0.104	chr. 4		solute carrier family 26 (anion exchanger), member 1	114	169	74811	SLC26A1	138.171	114	172.804
ABCA2	2041.71	3095.3	0.600299	Up	0.083	0.06	chr. 9	V	ATP-binding cassette, sub-family A (ABC1), member 2	2065	3060	161623	ABCA2	2346.97	2065	3128.87
ARHGAP27	1388.17	2102.98	0.599255	Up	0.092	0.061	chr.17		Rho GTPase activating protein 27	1404	2079	277652	ARHGAP27	1477.37	1404	2125.79
GSTM4	173.027	261.988	0.598506	Up	0.255	0.087	chr. 1	O	glutathione S-transferase mu 4	175	259	14774	GSTM4	212.571	175	264.829
LRRC45	173.027	261.988	0.598506	Up	0.255	0.087	chr.17		leucine rich repeat containing 45	175	259	286390	LRRC45	213.537	175	264.829
TMEM170B	74.1543	112.281	0.598505	Up	0.4	0.128	chr. 6	S	transmembrane protein 170B	75	111	105658	TMEM170B	93.7243	75	113.498
HSD3B7	144.354	218.492	0.597972	Up	0.283	0.094	chr.16		hydroxy-delta-5-steroid dehydrogenase, 3 beta- and steroid delta-isomerase 7	146	216	256013	HSD3B7	168.124	146	220.862
ADAMTSL4	163.139	246.815	0.597324	Up	0.264	0.089	chr. 1	O	ADAMTS-like 4	165	244	17597	ADAMTSL4	231.895	165	249.492
CLEC11A	621.907	940.729	0.597079	Up	0.126	0.067	chr.19		C-type lectin domain family 11, member A	629	930	312402	CLEC11A	739.166	629	950.932
PNMA6A	45.4813	68.7845	0.59681	Up	0.494	0.159	chr.X		paraneoplastic Ma antigen family member 6A	46	68	346489	PNMA6A	60.8725	46	69.5305
CHST6	22.7407	34.3922	0.596805	Up	0.616	0.306	chr.16		carbohydrate (N-acetylglucosamine 6-O) sulfotransferase 6	23	34	262497	CHST6	28.9869	23	34.7653
TSC22D1-AS1	22.7407	34.3922	0.596805	Up	0.616	0.306	chr.13		TSC22D1 antisense RNA 1	23	34	217819	TSC22D1-AS1	23.1895	23	34.7653
GAS2L1	1155.82	1747.93	0.596737	Up	0.099	0.063	chr.22		growth arrest-specific 2 like 1	1169	1728	331750	GAS2L1	1344.03	1169	1766.89
DNAH8	43.5039	65.7499	0.595844	Up	0.503	0.163	chr. 6	Z	dynein, axonemal, heavy chain 8	44	65	110725	DNAH8	65.7036	44	66.463
NOS1AP	43.5039	65.7499	0.595844	Up	0.503	0.163	chr. 1		nitric oxide synthase 1 (neuronal) adaptor protein	44	65	21772	NOS1AP	34.7843	44	66.463
IDI1	445.914	673.683	0.595303	Up	0.15	0.071	chr.10		isopentenyl-diphosphate delta isomerase 1	451	666	162204	IDI1	543.021	451	680.99
NUCB1	8024.48	12123.3	0.595298	Up	0.071	0.06	chr.19	S	nucleobindin 1	8116	11985	311055	NUCB1	9279.67	8116	12254.8
INPP5D	1822.22	2752.39	0.59499	Up	0.087	0.063	chr. 2		inositol polyphosphate-5-phosphatase, 145kDa	1843	2721	52448	INPP5D	2214.6	1843	2782.24
PIANP	41.5264	62.7153	0.594789	Up	0.512	0.167	chr.12		PILR alpha associated neural protein	42	62	196812	PIANP	39.6154	42	63.3955
ZNF524	269.922	407.649	0.594787	Up	0.199	0.078	chr.19		zinc finger protein 524	273	403	315203	ZNF524	326.586	273	412.071
CCDC110	20.7632	31.3576	0.594786	Up	0.632	0.326	chr. 4		coiled-coil domain containing 110	21	31	87959	CCDC110	17.3921	21	31.6977
NAPA-AS1	20.7632	31.3576	0.594786	Up	0.632	0.326	chr.19		NAPA antisense RNA 1	21	31	310385	NAPA-AS1	20.2908	21	31.6977
PKP3	20.7632	31.3576	0.594786	Up	0.632	0.326	chr.11		plakophilin 3	21	31	173851	PKP3	28.9869	21	31.6977
TIMP1	2307.68	3484.74	0.594608	Up	0.083	0.062	chr.X		TIMP metallopeptidase inhibitor 1	2334	3445	339109	TIMP1	2812.7	2334	3522.54
FAM101A	101.839	153.754	0.594335	Up	0.345	0.111	chr.12		family with sequence similarity 101, member A	103	152	214557	FAM101A	123.677	103	155.421
OPRL1	160.173	241.757	0.593925	Up	0.27	0.091	chr.20		opiate receptor-like 1	162	239	324179	OPRL1	204.841	162	244.379
MACROD1	416.253	628.164	0.593682	Up	0.157	0.072	chr.11		MACRO domain containing 1	421	621	184034	MACROD1	504.372	421	634.977
GPER1	39.549	59.6806	0.593621	Up	0.522	0.198	chr. 7	U	G protein-coupled estrogen receptor 1	40	59	120475	GPER1	53.1427	40	60.328
PIP5KL1	39.549	59.6806	0.593621	Up	0.522	0.198	chr. 9		phosphatidylinositol-4-phosphate 5-kinase-like 1	40	59	159391	PIP5KL1	38.6492	40	60.328
FSCN1	7538.03	11369.7	0.592931	Up	0.072	0.061	chr. 7		fascin actin-bundling protein 1	7624	11240	121059	FSCN1	8419.73	7624	11493
ELMO3	95.9062	144.65	0.592867	Up	0.357	0.114	chr.16		engulfment and cell motility 3	97	143	260020	ELMO3	147.833	97	146.219
SCRN2	980.814	1478.87	0.59244	Up	0.107	0.066	chr.17		secernin 2	992	1462	278250	SCRN2	1199.09	992	1494.91
PSMD6-AS2	18.7858	28.323	0.592332	Up	0.649	0.35	chr. 3		PSMD6 antisense RNA 2	19	28	62453	PSMD6-AS2	17.3921	19	28.6302
YBX2	18.7858	28.323	0.592332	Up	0.649	0.35	chr.17		Y box binding protein 2	19	28	267504	YBX2	31.8856	19	28.6302
AMIGO1	89.9739	135.546	0.591203	Up	0.37	0.117	chr. 1	U	adhesion molecule with Ig-like domain 1	91	134	14695	AMIGO1	101.454	91	137.016
FO538757.2	537.866	810.241	0.591104	Up	0.139	0.071	chr. 1		cDNA FLJ51139 {ECO:0000313|EMBL:BAG63476.1}	544	801	52	FO538757.2	639.644	544	819.029
PSMB9	123.591	186.123	0.590686	Up	0.315	0.107	chr. 6	O	proteasome (prosome, macropain) subunit, beta type, 9	125	184	109505	PSMB9	154.597	125	188.141
PVRL1	752.419	1132.92	0.590439	Up	0.119	0.068	chr.11		poliovirus receptor-related 1 (herpesvirus entry mediator C)	761	1120	193721	PVRL1	912.121	761	1145.21
PEX11G	52.4024	78.8998	0.590389	Up	0.472	0.154	chr.19		peroxisomal biogenesis factor 11 gamma	53	78	296875	PEX11G	61.8387	53	79.7556
TXNDC16	174.015	261.988	0.590285	Up	0.26	0.092	chr.14		thioredoxin domain containing 16	176	259	226596	TXNDC16	269.578	176	264.829
SMPD1	1561.19	2349.8	0.589887	Up	0.093	0.065	chr.11		sphingomyelin phosphodiesterase 1, acid lysosomal	1579	2323	176033	SMPD1	1835.84	1579	2375.29
PKM	11782.6	17728.2	0.589384	Up	0.072	0.063	chr.15		pyruvate kinase, muscle	11917	17526	242645	PKM	15094.4	11917	17920.5
ANKDD1A	117.658	177.019	0.589303	Up	0.324	0.11	chr.15		ankyrin repeat and death domain containing 1A	119	175	241492	ANKDD1A	153.631	119	178.939
PMEL	16.8083	25.2884	0.589302	Up	0.667	0.378	chr.12		premelanosome protein	17	25	205161	PMEL	19.3246	17	25.5627
RASL10B	16.8083	25.2884	0.589302	Up	0.667	0.378	chr.17		RAS-like, family 10, member B	17	25	273743	RASL10B	26.0882	17	25.5627
SESN3	298.595	449.122	0.58892	Up	0.192	0.081	chr.11		sestrin 3	302	444	190638	SESN3	372.965	302	453.993
ASB9	130.512	196.238	0.588427	Up	0.307	0.101	chr.X		ankyrin repeat and SOCS box containing 9	132	194	337283	ASB9	149.766	132	198.367
CARD14	48.4475	72.8306	0.588123	Up	0.489	0.161	chr.17		caspase recruitment domain family, member 14	49	72	285385	CARD14	49.2777	49	73.6206
PIDD1	927.423	1393.9	0.587825	Up	0.111	0.068	chr.11		p53-induced death domain protein 1	938	1378	174276	PIDD1	1039.66	938	1409.02
CDRT4	31.6392	47.5422	0.587496	Up	0.567	0.229	chr.17		CMT1A duplicated region transcript 4	32	47	269195	CDRT4	10.6285	32	48.0579
TMEM71	76.1317	114.304	0.586302	Up	0.405	0.135	chr. 8		transmembrane protein 71	77	113	148366	TMEM71	109.184	77	115.543
ZNF341	105.793	158.811	0.586062	Up	0.346	0.115	chr.20		zinc finger protein 341	107	157	319725	ZNF341	105.319	107	160.534
CTD-3088G3.8	59.3234	89.0152	0.58545	Up	0.453	0.15	chr.16	S	Protein LOC388210 {ECO:0000313|Ensembl:ENSP00000471908}	60	88	251779	CTD-3088G3.8	73.4335	60	89.9807
ITGAX	118.647	178.03	0.585449	Up	0.326	0.112	chr.16		integrin, alpha X (complement component 3 receptor 4 subunit)	120	176	256248	ITGAX	177.786	120	179.961
ACOT4	14.8309	22.2538	0.585446	Up	0.688	0.412	chr.14		acyl-CoA thioesterase 4	15	22	229351	ACOT4	14.4935	15	22.4952
KL	14.8309	22.2538	0.585446	Up	0.688	0.412	chr.13		klotho	15	22	216985	KL	28.9869	15	22.4952
AR	390.546	585.679	0.584619	Up	0.168	0.076	chr.X		androgen receptor	395	579	340997	AR	469.588	395	592.032
PCDH10	1082.65	1623.52	0.584551	Up	0.107	0.069	chr. 4		protocadherin 10	1095	1605	84602	PCDH10	1395.24	1095	1641.13
RNASET2	371.76	557.356	0.584228	Up	0.173	0.08	chr. 6		ribonuclease T2	376	551	119800	RNASET2	433.837	376	563.402
ZNF784	99.8611	149.707	0.584151	Up	0.358	0.118	chr.19		zinc finger protein 784	101	148	315217	ZNF784	130.441	101	151.331
TFF3	42.5151	63.7268	0.583925	Up	0.516	0.173	chr.21		trefoil factor 3 (intestinal)	43	63	327365	TFF3	50.244	43	64.418
CTSH	182.914	274.126	0.583677	Up	0.258	0.095	chr.15		cathepsin H	185	271	244665	CTSH	246.389	185	277.1
SLC27A5	140.399	210.4	0.583601	Up	0.299	0.102	chr.19		solute carrier family 27 (fatty acid transporter), member 5	142	208	316517	SLC27A5	199.043	142	212.682
PCDHGA11	419.219	628.164	0.583438	Up	0.163	0.077	chr. 5		protocadherin gamma subfamily A, 11	424	621	99707	PCDHGA11	499.541	424	634.977
DMTN	572.471	857.783	0.58341	Up	0.139	0.073	chr. 8		dematin actin binding protein	579	848	138843	DMTN	656.07	579	867.087
FAT4	809.765	1212.83	0.582805	Up	0.12	0.072	chr. 4	S	FAT atypical cadherin 4	819	1199	84309	FAT4	927.581	819	1225.99
PROCA1	53.3911	79.9114	0.581802	Up	0.476	0.159	chr.17		protein interacting with cyclin A1	54	79	271995	PROCA1	72.4673	54	80.7781
RASGEF1A	79.0979	118.35	0.581346	Up	0.403	0.137	chr.10		RasGEF domain family, member 1A	80	117	165408	RASGEF1A	88.8932	80	119.633
FBXW9	237.294	355.049	0.581346	Up	0.225	0.088	chr.19		F-box and WD repeat domain containing 9	240	351	299456	FBXW9	263.781	240	358.9
HCFC1R1	582.358	870.933	0.580654	Up	0.14	0.075	chr.16		host cell factor C1 regulator 1 (XPO1 dependent)	589	861	250009	HCFC1R1	734.335	589	880.379
CNBD2	12.8534	19.2192	0.580398	Up	0.71	0.453	chr.20		cyclic nucleotide binding domain containing 2	13	19	320394	CNBD2	19.3246	13	19.4277
ELL3	25.7068	38.4384	0.580398	Up	0.607	0.3	chr.15		elongation factor RNA polymerase II-like 3	26	38	238490	ELL3	26.0882	26	38.8553
RBP5	12.8534	19.2192	0.580398	Up	0.71	0.453	chr.12		retinol binding protein 5, cellular	13	19	197307	RBP5	12.561	13	19.4277
TMEM17	51.4136	76.8768	0.580398	Up	0.484	0.162	chr. 2	U	transmembrane protein 17	52	76	35860	TMEM17	94.6905	52	77.7106
TRABD2A	12.8534	19.2192	0.580398	Up	0.71	0.453	chr. 2	O	TraB domain containing 2A	13	19	38149	TRABD2A	24.1558	13	19.4277
IQCA1	128.534	192.192	0.580396	Up	0.317	0.106	chr. 2	O	IQ motif containing with AAA domain 1	130	190	52836	IQCA1	122.711	130	194.276
COL4A6	745.498	1114.71	0.580396	Up	0.125	0.073	chr.X		collagen, type IV, alpha 6	754	1102	343528	COL4A6	953.669	754	1126.8
SEPT5	731.656	1093.47	0.579678	Up	0.127	0.075	chr.22		septin 5	740	1081	329226	SEPT5	797.14	740	1105.33
RHPN1	1006.52	1504.15	0.579576	Up	0.112	0.072	chr. 8		rhophilin, Rho GTPase binding protein 1	1018	1487	149362	RHPN1	1087.97	1018	1520.47
MARCH2	703.971	1052	0.579543	Up	0.129	0.074	chr.19		membrane-associated ring finger (C3HC4) 2, E3 ubiquitin protein ligase	712	1040	297385	MARCH2	888.932	712	1063.41
E2F8	427.129	638.279	0.579517	Up	0.164	0.079	chr.11		E2F transcription factor 8	432	631	178316	E2F8	556.548	432	645.202
RPL13P12	170.06	253.896	0.578187	Up	0.274	0.099	chr.17			172	251	269876	RPL13P12	160.394	172	256.649
PRKCQ-AS1	96.8949	144.65	0.578071	Up	0.368	0.123	chr.10		PRKCQ antisense RNA 1	98	143	162743	PRKCQ-AS1	114.015	98	146.219
DDX54	1425.74	2128.27	0.577972	Up	0.101	0.071	chr.12		DEAD (Asp-Glu-Ala-Asp) box polypeptide 54	1442	2104	212452	DDX54	1702.5	1442	2151.36
IFI27L1	263	392.476	0.577539	Up	0.215	0.089	chr.14		interferon, alpha-inducible protein 27-like 1	266	388	231853	IFI27L1	362.336	266	396.733
TRAPPC9	667.389	995.352	0.576679	Up	0.134	0.076	chr. 8		trafficking protein particle complex 9	675	984	148776	TRAPPC9	838.688	675	1006.15
PTGS1	2151.46	3208.59	0.576623	Up	0.092	0.071	chr. 9		prostaglandin-endoperoxide synthase 1 (prostaglandin G/H synthase and cyclooxygenase)	2176	3172	158482	PTGS1	2720.9	2176	3243.39
CDKN2C	103.816	154.765	0.576051	Up	0.358	0.122	chr. 1	R	cyclin-dependent kinase inhibitor 2C (p18, inhibits CDK4)	105	153	9928	CDKN2C	121.745	105	156.444
BTD	385.602	574.553	0.575325	Up	0.176	0.084	chr. 3		biotinidase	390	568	56011	BTD	480.216	390	580.784
GPI	4396.85	6549.7	0.574956	Up	0.083	0.07	chr.19		glucose-6-phosphate isomerase	4447	6475	304151	GPI	5704.62	4447	6620.74
B4GALNT4	551.708	821.367	0.574123	Up	0.147	0.08	chr.11		beta-1,4-N-acetyl-galactosaminyl transferase 4	558	812	173842	B4GALNT4	655.104	558	830.276
SDC1	330.234	491.607	0.574017	Up	0.192	0.085	chr. 2	U	syndecan 1	334	486	31628	SDC1	411.614	334	496.939
ANKRD29	65.2558	97.1075	0.573477	Up	0.445	0.153	chr.18		ankyrin repeat domain 29	66	96	289213	ANKRD29	114.015	66	98.1608
DYNC1I1	43.5039	64.7383	0.573475	Up	0.52	0.18	chr. 7	Z	dynein, cytoplasmic 1, intermediate chain 1	44	64	129137	DYNC1I1	50.244	44	65.4405
SMIM5	10.876	16.1846	0.573474	Up	0.735	0.504	chr.17		small integral membrane protein 5	11	16	283805	SMIM5	1.9325	11	16.3601
ANKRD13B	985.758	1466.73	0.573296	Up	0.116	0.075	chr.17		ankyrin repeat domain 13B	997	1450	272439	ANKRD13B	1133.39	997	1482.64
TBC1D17	858.212	1276.56	0.572854	Up	0.123	0.076	chr.19		TBC1 domain family, member 17	868	1262	311996	TBC1D17	915.02	868	1290.4
FAM189B	1723.35	2563.23	0.572753	Up	0.099	0.073	chr. 1	U	family with sequence similarity 189, member B	1743	2534	19495	FAM189B	1970.14	1743	2591.03
PIR	4596.58	6832.93	0.571944	Up	0.084	0.072	chr.X	R	pirin (iron-binding nuclear protein)	4649	6755	337320	PIR	5767.43	4649	6907.04
HEXIM2	72.1768	107.223	0.571006	Up	0.429	0.149	chr.17		hexamethylene bis-acetamide inducible 2	73	106	277569	HEXIM2	89.8594	73	108.386
NPL	30.6504	45.5191	0.570566	Up	0.584	0.279	chr. 1	E	N-acetylneuraminate pyruvate lyase (dihydrodipicolinate synthase)	31	45	23751	NPL	44.4466	31	46.0129
TSTD3	30.6504	45.5191	0.570566	Up	0.584	0.279	chr. 6		thiosulfate sulfurtransferase (rhodanese)-like domain containing 3	31	45	114747	TSTD3	40.5817	31	46.0129
FAM127A	1858.8	2760.48	0.570548	Up	0.098	0.074	chr.X		family with sequence similarity 127, member A	1880	2729	345184	FAM127A	2206.87	1880	2790.42
ALDH4A1	436.027	647.383	0.570202	Up	0.168	0.084	chr. 1	C	aldehyde dehydrogenase 4 family, member A1	441	640	3661	ALDH4A1	476.351	441	654.405
PLA2G15	587.302	871.944	0.570133	Up	0.146	0.08	chr.16		phospholipase A2, group XV	594	862	260752	PLA2G15	719.841	594	881.402
PRKD2	2540.03	3770	0.569717	Up	0.092	0.074	chr.19		protein kinase D2	2569	3727	310063	PRKD2	3002.08	2569	3810.89
SYNE2	520.069	771.802	0.569529	Up	0.155	0.082	chr.14		spectrin repeat containing, nuclear envelope 2	526	763	227912	SYNE2	588.434	526	780.173
TCAP	19.7745	29.3346	0.568962	Up	0.656	0.364	chr.17		titin-cap	20	29	274793	TCAP	19.3246	20	29.6527
APOE	127.545	189.157	0.568576	Up	0.328	0.121	chr.19		apolipoprotein E	129	187	309193	APOE	152.664	129	191.209
CHST12	448.881	665.591	0.568304	Up	0.167	0.084	chr. 7	U	carbohydrate (chondroitin 4) sulfotransferase 12	454	658	120715	CHST12	468.622	454	672.81
CLCN2	136.444	202.307	0.56824	Up	0.317	0.112	chr. 3		chloride channel, voltage-sensitive 2	138	200	72487	CLCN2	166.192	138	204.502
HYAL1	96.8949	143.638	0.567947	Up	0.377	0.13	chr. 3	G	hyaluronoglucosaminidase 1	98	142	60634	HYAL1	111.117	98	145.196
MGAT5	2480.71	3675.92	0.567355	Up	0.094	0.075	chr. 2	S	mannosyl (alpha-1,6-)-glycoprotein beta-1,6-N- acetyl-glucosaminyltransferase	2509	3634	43176	MGAT5	3049.42	2509	3715.79
HSPE1-MOB4	245.203	363.142	0.566552	Up	0.232	0.096	chr. 2		HSPE1-MOB4 readthrough	248	359	47863	HSPE1-MOB4	192.28	248	367.08
PTPRD	453.824	671.66	0.565598	Up	0.168	0.086	chr. 9		protein tyrosine phosphatase, receptor type, D	459	664	151193	PTPRD	520.798	459	678.945
ALKBH7	378.681	560.391	0.56545	Up	0.184	0.09	chr.19		alkB, alkylation repair homolog 7 (E. coli)	383	554	296502	ALKBH7	433.837	383	566.469
SEMA6C	915.558	1354.45	0.56498	Up	0.124	0.08	chr. 1		sema domain, transmembrane domain (TM), and cytoplasmic domain, (semaphorin) 6C	926	1339	17867	SEMA6C	1036.76	926	1369.14
TMEM54	574.449	849.691	0.56476	Up	0.151	0.083	chr. 1		transmembrane protein 54	581	840	6715	TMEM54	712.111	581	858.907
GCKR	179.948	266.034	0.564034	Up	0.277	0.107	chr. 2	K	glucokinase (hexokinase 4) regulator	182	263	32791	GCKR	286.97	182	268.92
SLC16A2	206.643	305.484	0.563954	Up	0.257	0.105	chr.X		solute carrier family 16, member 2 (thyroid hormone transporter)	209	302	341814	SLC16A2	240.591	209	308.797
HLX	251.136	371.234	0.56386	Up	0.231	0.097	chr. 1		H2.0-like homeobox	254	367	27146	HLX	264.747	254	375.26
LRRC17	544.787	805.183	0.563625	Up	0.155	0.086	chr. 7		leucine rich repeat containing 17	551	796	131018	LRRC17	694.719	551	813.916
BREA2	8.8985	13.15	0.563429	Up	0.763	0.571	chr. 8		breast cancer estrogen-induced apoptosis 2	9	13	149664	BREA2	4.8312	9	13.2926
CACNA1H	8.8985	13.15	0.563429	Up	0.763	0.571	chr.16		calcium channel, voltage-dependent, T type, alpha 1H subunit	9	13	248534	CACNA1H	7.7298	9	13.2926
GPR156	8.8985	13.15	0.563429	Up	0.763	0.571	chr. 3	U	G protein-coupled receptor 156	9	13	65610	GPR156	5.7974	9	13.2926
LCMT1-AS1	8.8985	13.15	0.563429	Up	0.763	0.571	chr.16		LCMT1 antisense RNA 1	9	13	254167	LCMT1-AS1	6.7636	9	13.2926
RAB9B	8.8985	13.15	0.563429	Up	0.763	0.571	chr.X		RAB9B, member RAS oncogene family	9	13	343194	RAB9B	14.4935	9	13.2926
TUBB8P1	8.8985	13.15	0.563429	Up	0.763	0.571	chr. 9			9	13	151884	TUBB8P1	5.7974	9	13.2926
ZNF750	8.8985	13.15	0.563429	Up	0.763	0.571	chr.17		zinc finger protein 750	9	13	287023	ZNF750	20.2908	9	13.2926
C4B	71.1881	105.2	0.563424	Up	0.438	0.155	chr. 6		complement component 4B (Chido blood group)	72	104	109135	C4B	85.0282	72	106.341
SLC25A53	71.1881	105.2	0.563424	Up	0.438	0.155	chr.X		solute carrier family 25, member 53	72	104	343243	SLC25A53	86.9607	72	106.341
RNF139-AS1	44.4926	65.7499	0.563423	Up	0.524	0.186	chr. 8		RNF139 antisense RNA 1 (head to head)	45	65	147818	RNF139-AS1	60.8725	45	66.463
FAM218A	17.797	26.2999	0.563423	Up	0.675	0.393	chr. 4		family with sequence similarity 218, member A	18	26	86678	FAM218A	26.0882	18	26.5852
SMAD9	309.471	457.214	0.563068	Up	0.207	0.093	chr.13		SMAD family member 9	313	452	217227	SMAD9	408.715	313	462.174
GPR146	131.5	194.215	0.562589	Up	0.328	0.117	chr. 7		G protein-coupled receptor 146	133	192	120458	GPR146	112.083	133	196.321
TFRC	2756.56	4069.41	0.56195	Up	0.095	0.077	chr. 3		transferrin receptor	2788	4023	73936	TFRC	3563.46	2788	4113.55
FTL	35341.9	52164.9	0.561699	Up	0.08	0.076	chr.19		ferritin, light polypeptide	35745	51570	311114	FTL	43691	35745	52730.7
TMEM35	301.561	445.076	0.561603	Up	0.211	0.096	chr.X		transmembrane protein 35	305	440	342616	TMEM35	402.918	305	449.904
SYT7	42.5151	62.7153	0.560842	Up	0.535	0.192	chr.11		synaptotagmin VII	43	62	182968	SYT7	35.7505	43	63.3955
SRGAP2D	127.545	188.146	0.56084	Up	0.335	0.126	chr. 1		SLIT-ROBO Rho GTPase activating protein 2D (pseudogene)	129	186	16488	SRGAP2D	147.833	129	190.186
ARSE	67.2332	99.1306	0.560157	Up	0.451	0.161	chr.X		arylsulfatase E (chondrodysplasia punctata 1)	68	98	336680	ARSE	79.2309	68	100.206
CORO1A	33.6166	49.5653	0.560157	Up	0.577	0.246	chr.16		coronin, actin binding protein, 1A	34	49	255498	CORO1A	41.5479	34	50.1029
KLHL3	576.426	849.691	0.559802	Up	0.154	0.086	chr. 5		kelch-like family member 3	583	840	98333	KLHL3	824.194	583	858.907
RCOR2	58.3347	85.9806	0.559657	Up	0.478	0.17	chr.11		REST corepressor 2	59	85	183982	RCOR2	58.94	59	86.9132
BAIAP2	415.264	611.98	0.559455	Up	0.18	0.09	chr.17		BAI1-associated protein 2	420	605	285629	BAIAP2	465.723	420	618.617
ACBD4	332.211	489.584	0.559455	Up	0.202	0.093	chr.17		acyl-CoA binding domain containing 4	336	484	277535	ACBD4	378.762	336	494.894
GAS6-AS1	24.7181	36.4153	0.558977	Up	0.628	0.329	chr.13		GAS6 antisense RNA 1	25	36	221253	GAS6-AS1	22.2233	25	36.8103
MAP2K6	89.9739	132.511	0.558537	Up	0.399	0.147	chr.17		mitogen-activated protein kinase kinase 6	91	131	282649	MAP2K6	121.745	91	133.948
CCDC153	40.5377	59.6806	0.557998	Up	0.546	0.226	chr.11	S	coiled-coil domain containing 153	41	59	193614	CCDC153	44.4466	41	60.328
ATP6V0E2	493.373	726.283	0.557853	Up	0.167	0.089	chr. 7		ATPase, H+ transporting V0 subunit e2	499	718	135648	ATP6V0E2	605.826	499	734.161
DLGAP1-AS2	491.396	723.249	0.557606	Up	0.167	0.089	chr.18		DLGAP1 antisense RNA 2	497	715	287578	DLGAP1-AS2	617.421	497	731.093
PDZD7	56.3573	82.946	0.55757	Up	0.486	0.174	chr.10		PDZ domain containing 7	57	82	170755	PDZD7	61.8387	57	83.8456
URAHP	72.1768	106.211	0.55733	Up	0.441	0.159	chr.16		urate (hydroxyiso-) hydrolase, pseudogene; Derived by automated computational analysis using gene prediction method: BestRefSeq.	73	105	264953	URAHP	79.2309	73	107.363
PNPLA6	3331.01	4898.87	0.556489	Up	0.094	0.08	chr.19		patatin-like phospholipase domain containing 6	3369	4843	296926	PNPLA6	3741.24	3369	4952.01
HSPG2	185672	273063	0.556475	Up	0.081	0.078	chr. 1	O	heparan sulfate proteoglycan 2	187790	269949	4213	HSPG2	210692	187790	276025
KLHL13	258.057	379.326	0.555749	Up	0.234	0.102	chr.X		kelch-like family member 13	261	375	344022	KLHL13	343.978	261	383.44
NES	9286.09	13648.7	0.555615	Up	0.086	0.079	chr. 1	Z	nestin	9392	13493	20298	NES	12030.5	9392	13796.7
SERHL2	108.76	159.823	0.55533	Up	0.368	0.135	chr.22		serine hydrolase-like 2	110	158	335048	SERHL2	144.935	110	161.556
NDUFB7	950.164	1395.92	0.554969	Up	0.128	0.085	chr.19		NADH dehydrogenase (ubiquinone) 1 beta subcomplex, 7, 18kDa	961	1380	300324	NDUFB7	1155.61	961	1411.06
AP4B1-AS1	38.5602	56.646	0.554862	Up	0.557	0.235	chr. 1		AP4B1 antisense RNA 1	39	56	15613	AP4B1-AS1	47.3453	39	57.2604
RAB11B-AS1	115.681	169.938	0.554861	Up	0.358	0.133	chr.19		RAB11B antisense RNA 1	117	168	297369	RAB11B-AS1	148.799	117	171.781
ZNF668	138.421	203.319	0.554678	Up	0.327	0.121	chr.16		zinc finger protein 668	140	201	256060	ZNF668	157.495	140	205.524
EFNA3	99.8611	146.673	0.554607	Up	0.384	0.138	chr. 1	S	ephrin-A3	101	145	19282	EFNA3	130.441	101	148.264
SNCG	460.745	676.718	0.554585	Up	0.174	0.092	chr.10		synuclein, gamma (breast cancer-specific protein 1)	466	669	169071	SNCG	550.751	466	684.058
HMCN1	322.324	473.399	0.554545	Up	0.209	0.098	chr. 1		hemicentin 1	326	468	24039	HMCN1	349.775	326	478.534
CERS4	84.0415	123.407	0.554255	Up	0.415	0.154	chr.19		ceramide synthase 4	85	122	297276	CERS4	99.5217	85	124.746
HSPA2	84.0415	123.407	0.554255	Up	0.415	0.154	chr.14		heat shock 70kDa protein 2	85	122	228052	HSPA2	96.623	85	124.746
PLCD1	434.05	637.268	0.554039	Up	0.18	0.094	chr. 3		phospholipase C, delta 1	439	630	57599	PLCD1	544.954	439	644.18
SAMD10	220.485	323.692	0.553937	Up	0.257	0.104	chr.20		sterile alpha motif domain containing 10	223	320	324125	SAMD10	220.3	223	327.202
ARRB1	1480.12	2172.78	0.553828	Up	0.112	0.084	chr.11		arrestin, beta 1	1497	2148	188505	ARRB1	1797.19	1497	2196.35
MOSPD3	363.85	534.091	0.553741	Up	0.197	0.097	chr. 7		motile sperm domain containing 3	368	528	130309	MOSPD3	387.458	368	539.884
GRIK5	120.624	177.019	0.553383	Up	0.352	0.133	chr.19		glutamate receptor, ionotropic, kainate 5	122	175	308063	GRIK5	153.631	122	178.939
ABCA7	426.14	625.13	0.552828	Up	0.183	0.094	chr.19		ATP-binding cassette, sub-family A (ABC1), member 7	431	618	294099	ABCA7	455.094	431	631.91
CLPB	439.982	645.36	0.55266	Up	0.18	0.094	chr.11		ClpB caseinolytic peptidase B homolog (E. coli)	445	638	187698	CLPB	513.068	445	652.36
PRRT1	95.9062	140.604	0.551938	Up	0.393	0.142	chr. 6	U	proline-rich transmembrane protein 1	97	139	109214	PRRT1	121.745	97	142.129
CD68	466.678	683.799	0.551145	Up	0.176	0.094	chr.17		CD68 molecule	472	676	267870	CD68	610.657	472	691.215
ZNF385A	187.857	275.138	0.550516	Up	0.282	0.115	chr.12		zinc finger protein 385A	190	272	204622	ZNF385A	262.815	190	278.122
CAPN12	78.1092	114.304	0.549306	Up	0.433	0.162	chr.19		calpain 12	79	113	306344	CAPN12	118.846	79	115.543
DGCR14	397.467	581.633	0.549275	Up	0.192	0.096	chr.22		DiGeorge syndrome critical region gene 14	402	575	329092	DGCR14	418.378	402	587.942
ZNF580	549.731	804.171	0.548779	Up	0.164	0.094	chr.19		zinc finger protein 580	556	795	315222	ZNF580	580.704	556	812.894
TMEM201	536.877	784.952	0.548013	Up	0.167	0.094	chr. 1	S	transmembrane protein 201	543	776	2124	TMEM201	618.387	543	793.466
PVT1_1	13.8421	20.2307	0.547483	Up	0.718	0.47	chr. 8		Pvt1 oncogene conserved region 1	14	20	148116	PVT1_1	11.5948	14	20.4502
RASAL2-AS1	13.8421	20.2307	0.547483	Up	0.718	0.47	chr. 1		RASAL2 antisense RNA 1	14	20	23255	RASAL2-AS1	18.3584	14	20.4502
RPS18P9	13.8421	20.2307	0.547483	Up	0.718	0.47	chr. 6			14	20	118442	RPS18P9	15.4597	14	20.4502
SIRT4	13.8421	20.2307	0.547483	Up	0.718	0.47	chr.12		sirtuin 4	14	20	213233	SIRT4	18.3584	14	20.4502
CCDC183-AS1	20.7632	30.3461	0.547482	Up	0.663	0.377	chr. 9		CCDC183 antisense RNA 1	21	30	161465	CCDC183-AS1	32.8518	21	30.6752
DNM1P47	41.5264	60.6922	0.547482	Up	0.55	0.205	chr.15		processed_transcript	42	60	247569	DNM1P47	48.3115	42	61.3505
TNK1	27.6843	40.4615	0.547482	Up	0.618	0.321	chr.17		tyrosine kinase, non-receptor, 1	28	40	267619	TNK1	24.1558	28	40.9003
CLEC4G	6.9211	10.1154	0.54748	Up	0.796	0.66	chr.19		C-type lectin domain family 4, member G	7	10	297080	CLEC4G	2.8987	7	10.2251
HIST1H2BH	6.9211	10.1154	0.54748	Up	0.796	0.66	chr. 6		histone cluster 1, H2bh	7	10	106653	HIST1H2BH	5.7974	7	10.2251
HIST1H2BN	6.9211	10.1154	0.54748	Up	0.796	0.66	chr. 6	B	histone cluster 1, H2bn	7	10	106985	HIST1H2BN	7.7298	7	10.2251
KCNQ4	6.9211	10.1154	0.54748	Up	0.796	0.66	chr. 1	P	potassium voltage-gated channel, KQT-like subfamily, member 4	7	10	8052	KCNQ4	4.8312	7	10.2251
MTND5P1	6.9211	10.1154	0.54748	Up	0.796	0.66	chr.21			7	10	327852	MTND5P1	10.6285	7	10.2251
MYLK-AS1	6.9211	10.1154	0.54748	Up	0.796	0.66	chr. 3		MYLK antisense RNA 1	7	10	66067	MYLK-AS1	10.6285	7	10.2251
NTAN1P2	6.9211	10.1154	0.54748	Up	0.796	0.66	chr. 8			7	10	144774	NTAN1P2	5.7974	7	10.2251
OGFRP1	6.9211	10.1154	0.54748	Up	0.796	0.66	chr.22			7	10	335017	OGFRP1	1.9325	7	10.2251
PPP1R36	6.9211	10.1154	0.54748	Up	0.796	0.66	chr.14		protein phosphatase 1, regulatory subunit 36	7	10	228058	PPP1R36	11.5948	7	10.2251
PSMA1	6.9211	10.1154	0.54748	Up	0.796	0.66	chr.11		proteasome subunit alpha type-1 isoform 3	7	10	177564	PSMA1	28.0207	7	10.2251
PSMA1	6.9211	10.1154	0.54748	Up	0.796	0.66	chr.11		proteasome subunit alpha type-1 isoform 3	7	10	177564	PSMA1	4230.15	4270	3905.98
SMIM17	6.9211	10.1154	0.54748	Up	0.796	0.66	chr.19		small integral membrane protein 17	7	10	315613	SMIM17	3.8649	7	10.2251
SUGT1P3	6.9211	10.1154	0.54748	Up	0.796	0.66	chr.13		processed_transcript	7	10	217519	SUGT1P3	10.6285	7	10.2251
VN1R1	6.9211	10.1154	0.54748	Up	0.796	0.66	chr.19		vomeronasal 1 receptor 1	7	10	315846	VN1R1	7.7298	7	10.2251
ARHGAP25	48.4475	70.8075	0.54748	Up	0.522	0.193	chr. 2	U	Rho GTPase activating protein 25	49	70	36442	ARHGAP25	57.9738	49	71.5756
CTXN1	500.294	730.329	0.54577	Up	0.174	0.096	chr.19		cortexin 1	506	722	297211	CTXN1	467.655	506	738.251
ALAD	779.114	1136.97	0.545283	Up	0.144	0.092	chr. 9		aminolevulinate dehydratase	788	1124	157826	ALAD	960.433	788	1149.3
CCDC74A	127.545	186.123	0.545243	Up	0.349	0.137	chr. 2	S	coiled-coil domain containing 74A	129	184	43032	CCDC74A	137.205	129	188.141
AHNAK2	2955.3	4312.18	0.545115	Up	0.102	0.087	chr.14		AHNAK nucleoprotein 2	2989	4263	234059	AHNAK2	3418.52	2989	4358.95
CNNM2	165.117	240.746	0.544022	Up	0.308	0.121	chr.10		cyclin and CBS domain divalent metal cation transport mediator 2	167	238	171193	CNNM2	159.428	167	243.357
SLC37A2	118.647	172.973	0.54387	Up	0.363	0.141	chr.11		solute carrier family 37 (glucose-6-phosphate transporter), member 2	120	171	194420	SLC37A2	122.711	120	174.849
CLIP3	1553.29	2263.82	0.543436	Up	0.117	0.089	chr.19		CAP-GLY domain containing linker protein 3	1571	2238	305231	CLIP3	1713.13	1571	2288.37
SYT16	32.6279	47.5422	0.543103	Up	0.595	0.266	chr.14	R	synaptotagmin XVI	33	47	227802	SYT16	29.9531	33	48.0579
ZDHHC12	429.106	625.13	0.542821	Up	0.189	0.1	chr. 9		zinc finger, DHHC-type containing 12	434	618	159773	ZDHHC12	544.954	434	631.91
OSGIN1	578.403	842.61	0.542789	Up	0.165	0.096	chr.16	O	oxidative stress induced growth inhibitor 1	585	833	263267	OSGIN1	740.132	585	851.749
GALNT16	58.3347	84.9691	0.542584	Up	0.493	0.184	chr.14		polypeptide N-acetylgalactosaminyltransferase 16	59	84	228739	GALNT16	60.8725	59	85.8907
SNAI3-AS1	58.3347	84.9691	0.542584	Up	0.493	0.184	chr.16		SNAI3 antisense RNA 1	59	84	264164	SNAI3-AS1	65.7036	59	85.8907
CPS1	25.7068	37.4268	0.541922	Up	0.634	0.341	chr. 2	F	carbamoyl-phosphate synthase 1, mitochondrial	26	37	49584	CPS1	33.8181	26	37.8328
FBP1	25.7068	37.4268	0.541922	Up	0.634	0.341	chr. 9	G	fructose-1,6-bisphosphatase 1	26	37	156286	FBP1	38.6492	26	37.8328
RNF144A-AS1	25.7068	37.4268	0.541922	Up	0.634	0.341	chr. 2		RNF144A antisense RNA 1	26	37	30715	RNF144A-AS1	29.9531	26	37.8328
VEGFC	1282.37	1865.27	0.540569	Up	0.125	0.092	chr. 4		vascular endothelial growth factor C	1297	1844	87459	VEGFC	1736.32	1297	1885.5
CCDC106	410.32	596.806	0.540512	Up	0.195	0.101	chr.19		coiled-coil domain containing 106	415	590	315244	CCDC106	448.331	415	603.28
PPAPDC1A	220.485	320.657	0.540348	Up	0.268	0.113	chr.10		phosphatidic acid phosphatase type 2 domain containing 1A	223	317	172414	PPAPDC1A	223.199	223	324.135
LYVE1	3628.62	5276.17	0.540072	Up	0.101	0.089	chr.11		lymphatic vessel endothelial hyaluronan receptor 1	3670	5216	177092	LYVE1	4543.21	3670	5333.4
CCDC30	37.5715	54.623	0.53987	Up	0.573	0.252	chr. 1		coiled-coil domain containing 30	38	54	8229	CCDC30	33.8181	38	55.2154
ALKBH4	187.857	273.115	0.539869	Up	0.292	0.122	chr. 7		alkB, alkylation repair homolog 4 (E. coli)	190	270	130828	ALKBH4	206.773	190	276.077
CKLF-CMTM1	18.7858	27.3115	0.539866	Up	0.682	0.407	chr.16		CKLF-CMTM1 readthrough	19	27	259503	CKLF-CMTM1	31.8856	19	27.6077
LIF	18.7858	27.3115	0.539866	Up	0.682	0.407	chr.22		leukemia inhibitory factor	19	27	331990	LIF	29.9531	19	27.6077
FAM109A	386.591	561.403	0.538228	Up	0.203	0.107	chr.12		family with sequence similarity 109, member A	391	555	212006	FAM109A	457.993	391	567.492
LARGE	30.6504	44.5076	0.538146	Up	0.609	0.313	chr.22		like-glycosyltransferase	31	44	332900	LARGE	26.0882	31	44.9904
SYCE1L	91.9513	133.523	0.538144	Up	0.414	0.163	chr.16		synaptonemal complex central element protein 1-like	93	132	262671	SYCE1L	88.8932	93	134.971
ZCCHC24	379.67	551.287	0.538058	Up	0.205	0.107	chr.10		zinc finger, CCHC domain containing 24	384	545	168564	ZCCHC24	401.952	384	557.267
SCO2	268.933	390.453	0.537903	Up	0.244	0.114	chr.22		SCO2 cytochrome c oxidase assembly protein	272	386	336229	SCO2	300.498	272	394.688
HYAL3	200.711	291.322	0.537498	Up	0.284	0.123	chr. 3	G	hyaluronoglucosaminidase 3	203	288	60604	HYAL3	243.49	203	294.482
GNAL	42.5151	61.7037	0.537382	Up	0.554	0.212	chr.18		guanine nucleotide binding protein (G protein), alpha activating activity polypeptide, olfactory type	43	61	288243	GNAL	64.7374	43	62.373
FRMD3	78.1092	113.292	0.536483	Up	0.445	0.172	chr. 9		FERM domain containing 3	79	112	155286	FRMD3	104.353	79	114.521
ARHGEF5	83.0528	120.373	0.535409	Up	0.435	0.17	chr. 7		Rho guanine nucleotide exchange factor (GEF) 5	84	119	135340	ARHGEF5	115.948	84	121.678
AGAP11	23.7294	34.3922	0.535406	Up	0.651	0.363	chr.10		ankyrin repeat and GTPase domain Arf GTPase activating protein 11	24	34	169092	AGAP11	34.7843	24	34.7653
FAM41C	11.8647	17.1961	0.535406	Up	0.744	0.523	chr. 1		family with sequence similarity 41, member C	12	17	204	FAM41C	2.8987	12	17.3826
FAM85B	11.8647	17.1961	0.535406	Up	0.744	0.523	chr. 8		family with sequence similarity 85, member B	12	17	137426	FAM85B	8.6961	12	17.3826
FPGT-TNNI3K	23.7294	34.3922	0.535406	Up	0.651	0.363	chr. 1		FPGT-TNNI3K readthrough	24	34	12039	FPGT-TNNI3K	46.379	24	34.7653
MACROD2	11.8647	17.1961	0.535406	Up	0.744	0.523	chr.20		MACRO domain containing 2	12	17	318044	MACROD2	11.5948	12	17.3826
NUTM2G	11.8647	17.1961	0.535406	Up	0.744	0.523	chr. 9		NUT family member 2G	12	17	156576	NUTM2G	20.2908	12	17.3826
THOP1	624.874	905.325	0.534872	Up	0.165	0.101	chr.19		thimet oligopeptidase 1	632	895	295116	THOP1	753.659	632	915.144
TSPAN7	465.689	674.695	0.534868	Up	0.188	0.104	chr.X		tetraspanin 7	471	667	338488	TSPAN7	559.447	471	682.013
SQLE	1318.96	1910.79	0.534773	Up	0.127	0.095	chr. 8		squalene epoxidase	1334	1889	147931	SQLE	1345.96	1334	1931.52
HMG20B	1431.67	2073.65	0.534471	Up	0.124	0.095	chr.19		high mobility group 20B	1448	2050	295413	HMG20B	1596.21	1448	2096.14
ABHD17A	2301.75	3333.01	0.534096	Up	0.112	0.094	chr.19		abhydrolase domain containing 17A	2328	3295	294730	ABHD17A	2425.24	2328	3369.16
ARHGAP6	52.4024	75.8652	0.533805	Up	0.52	0.199	chr.X		Rho GTPase activating protein 6	53	75	337006	ARHGAP6	57.0076	53	76.6881
ANKRD9	621.907	900.267	0.533654	Up	0.166	0.102	chr.14		ankyrin repeat domain 9	629	890	233398	ANKRD9	670.564	629	910.032
PRSS53	226.418	327.738	0.533555	Up	0.271	0.117	chr.16		protease, serine, 53	229	324	256091	PRSS53	290.835	229	331.293
LMNA	12288.8	17786.9	0.533462	Up	0.095	0.092	chr. 1	Z	lamin A/C	12429	17584	19927	LMNA	14378.5	12429	17979.8
YPEL3	734.622	1063.12	0.533237	Up	0.156	0.101	chr.16		yippee-like 3 (Drosophila)	743	1051	255434	YPEL3	796.173	743	1074.66
TMEM147-AS1	455.802	659.522	0.533014	Up	0.191	0.107	chr.19		TMEM147 antisense RNA 1	461	652	304813	TMEM147-AS1	565.245	461	666.675
SLC37A4	848.325	1226.99	0.532439	Up	0.148	0.099	chr.11		solute carrier family 37 (glucose-6-phosphate transporter), member 4	858	1213	193382	SLC37A4	1004.88	858	1240.3
RARG	509.193	736.399	0.532275	Up	0.183	0.105	chr.12		retinoic acid receptor, gamma	515	728	204002	RARG	618.387	515	744.386
EPAS1	15005.9	21696.4	0.531932	Up	0.095	0.093	chr. 2	K	endothelial PAS domain protein 1	15177	21449	34585	EPAS1	17473.3	15177	21931.8
TRPT1	433.061	626.141	0.531917	Up	0.197	0.107	chr.11		tRNA phosphotransferase 1	438	619	184088	TRPT1	470.554	438	632.932
BRAT1	1098.47	1588.11	0.531814	Up	0.136	0.098	chr. 7		BRCA1-associated ATM activator 1	1111	1570	120744	BRAT1	1262.86	1111	1605.34
TMEM101	773.182	1117.75	0.531715	Up	0.154	0.1	chr.17		transmembrane protein 101	782	1105	276950	TMEM101	884.101	782	1129.87
ZNF554	136.444	197.25	0.531714	Up	0.351	0.138	chr.19		zinc finger protein 554	138	195	295139	ZNF554	134.306	138	199.389
FAM89B	831.517	1201.71	0.531266	Up	0.15	0.1	chr.11		family with sequence similarity 89, member B	841	1188	185189	FAM89B	878.303	841	1214.74
GM2A	774.171	1118.76	0.531176	Up	0.154	0.101	chr. 5		GM2 ganglioside activator	783	1106	101049	GM2A	886.999	783	1130.89
REEP6	95.9062	138.581	0.531028	Up	0.413	0.158	chr.19		receptor accessory protein 6	97	137	294546	REEP6	117.88	97	140.084
BEGAIN	16.8083	24.2769	0.53041	Up	0.703	0.443	chr.14		brain-enriched guanylate kinase-associated	17	24	232773	BEGAIN	18.3584	17	24.5402
ELN	16.8083	24.2769	0.53041	Up	0.703	0.443	chr. 7		elastin	17	24	127007	ELN	32.8518	17	24.5402
FOXD2-AS1	50.4249	72.8306	0.530408	Up	0.53	0.205	chr. 1		FOXD2 antisense RNA 1 (head to head)	51	72	9745	FOXD2-AS1	62.805	51	73.6206
ARIH2OS	33.6166	48.5537	0.530407	Up	0.599	0.275	chr. 3		ariadne homolog 2 opposite strand	34	48	59726	ARIH2OS	59.9063	34	49.0804
LDOC1	792.957	1145.06	0.530108	Up	0.153	0.102	chr.X		leucine zipper, down-regulated in cancer 1	802	1132	345654	LDOC1	916.952	802	1157.48
TRIB1	959.062	1384.79	0.529974	Up	0.143	0.1	chr. 8		tribbles pseudokinase 1	970	1369	147984	TRIB1	1174.94	970	1399.81
DPM3	260.034	375.28	0.529265	Up	0.256	0.12	chr. 1	S	dolichyl-phosphate mannosyltransferase polypeptide 3	263	371	19317	DPM3	310.16	263	379.35
HSPBP1	397.467	573.541	0.529062	Up	0.208	0.11	chr.19		HSPA (heat shock 70kDa) binding protein, cytoplasmic cochaperone 1	402	567	314986	HSPBP1	471.52	402	579.762
[truncated: 14,202 more rows]
